# Supplementary material for: Assessing ecosystem service provision under climate change to support conservation and development planning in Myanmar
Source: PLoS One. 2017 Sep 21;12(9):e0184951. doi: 10.1371/journal.pone.0184951 (PMC5608473; doi:10.1371/journal.pone.0184951)
Supplement: S1 Data — (ZIP) [file pone.0184951.s003.zip]

Archive with 6 entries (6 files):
- V3_MMRLC_GEE.lyr
- v3_mmrlc_gee_clipped.tfw
- v3_mmrlc_gee_clipped.tif
- v3_mmrlc_gee_clipped.tif.aux.xml
- v3_mmrlc_gee_clipped.tif.vat.dbf
- v3_mmrlc_gee_clipped.tif.xml
