# Supplementary material for: Assessing ecosystem service provision under climate change to support conservation and development planning in Myanmar
Source: PLoS One. 2017 Sep 21;12(9):e0184951. doi: 10.1371/journal.pone.0184951 (PMC5608473; doi:10.1371/journal.pone.0184951)
Supplement: S1 Data — (ZIP) [file pone.0184951.s003.zip › v3_mmrlc_gee_clipped.tfw]

0.0013474729
0.0000000000
0.0000000000
-0.0013474729
91.9778282045
28.5778795549
