# Supplementary material for: Assessing ecosystem service provision under climate change to support conservation and development planning in Myanmar
Source: PLoS One. 2017 Sep 21;12(9):e0184951. doi: 10.1371/journal.pone.0184951 (PMC5608473; doi:10.1371/journal.pone.0184951)
Supplement: S1 Data — (ZIP) [file pone.0184951.s003.zip › v3_mmrlc_gee_clipped.tif.xml]

<?xml version="1.0" encoding="UTF-8"?>
<metadata xml:lang="en"><Esri><CreaDate>20150323</CreaDate><CreaTime>13114000</CreaTime><ArcGISFormat>1.0</ArcGISFormat><SyncOnce>TRUE</SyncOnce><DataProperties><itemProps><itemLocation><linkage Sync="TRUE">file://\\Z800GISDT4\D$\Users\dixona\Dropbox\Work\Myanmar\LCclassification\GEENationalLC\GUI_National\currentVersion\toShare\v3_mmrlc_gee_clipped.tif</linkage><protocol Sync="TRUE">Local Area Network</protocol></itemLocation></itemProps><copyHistory><copy source="D:\Users\dixona\Dropbox\Work\Myanmar\LCclassification\GEENationalLC\GUI_National\currentVersion\v3_mmrlc_gee_clipped.tif" dest="\\Z800GISDT4\D$\Users\dixona\Dropbox\Work\Myanmar\LCclassification\GEENationalLC\GUI_National\currentVersion\toShare\v3_mmrlc_gee_clipped.tif" date="20150323" time="13114000"></copy></copyHistory></DataProperties></Esri></metadata>
