# Supplementary material for: Assessing ecosystem service provision under climate change to support conservation and development planning in Myanmar
Source: PLoS One. 2017 Sep 21;12(9):e0184951. doi: 10.1371/journal.pone.0184951 (PMC5608473; doi:10.1371/journal.pone.0184951)
Supplement: S2 Data — (ZIP) [file pone.0184951.s004.zip]

Archive with 40 entries (37 files):
- Myanmar_climate_data_historical/
- Myanmar_climate_data_historical/climate_zones_my.tfw
- Myanmar_climate_data_historical/climate_zones_my.tif
- Myanmar_climate_data_historical/climate_zones_my.tif.aux.xml
- Myanmar_climate_data_historical/climate_zones_my.tif.ovr
- Myanmar_climate_data_historical/climate_zones_my.tif.vat.dbf
- Myanmar_climate_data_historical/climate_zones_my.tif.xml
- Myanmar_climate_data_historical/climate_zones_num_rainy_days_my_historical.csv
- Myanmar_climate_data_historical/climate_zones_num_rainy_days_my_historical.xml
- Myanmar_climate_data_historical/erosivity_historical_my.tfw
- Myanmar_climate_data_historical/erosivity_historical_my.tif
- Myanmar_climate_data_historical/erosivity_historical_my.tif.aux.xml
- Myanmar_climate_data_historical/erosivity_historical_my.tif.xml
- Myanmar_climate_data_historical/ETo_historical/
- Myanmar_climate_data_historical/ETo_historical/ETo_1.tif
- Myanmar_climate_data_historical/ETo_historical/ETo_10.tif
- Myanmar_climate_data_historical/ETo_historical/ETo_11.tif
- Myanmar_climate_data_historical/ETo_historical/ETo_12.tif
- Myanmar_climate_data_historical/ETo_historical/ETo_2.tif
- Myanmar_climate_data_historical/ETo_historical/ETo_3.tif
- Myanmar_climate_data_historical/ETo_historical/ETo_4.tif
- Myanmar_climate_data_historical/ETo_historical/ETo_5.tif
- Myanmar_climate_data_historical/ETo_historical/ETo_6.tif
- Myanmar_climate_data_historical/ETo_historical/ETo_7.tif
- Myanmar_climate_data_historical/ETo_historical/ETo_8.tif
- Myanmar_climate_data_historical/ETo_historical/ETo_9.tif
- Myanmar_climate_data_historical/Myanmar_analysis_climate_input_info.xlsx
- Myanmar_climate_data_historical/precip_historical/
- Myanmar_climate_data_historical/precip_historical/precip_historical_1.tif
- Myanmar_climate_data_historical/precip_historical/precip_historical_10.tif
- Myanmar_climate_data_historical/precip_historical/precip_historical_11.tif
- Myanmar_climate_data_historical/precip_historical/precip_historical_12.tif
- Myanmar_climate_data_historical/precip_historical/precip_historical_2.tif
- Myanmar_climate_data_historical/precip_historical/precip_historical_3.tif
- Myanmar_climate_data_historical/precip_historical/precip_historical_4.tif
- Myanmar_climate_data_historical/precip_historical/precip_historical_5.tif
- Myanmar_climate_data_historical/precip_historical/precip_historical_6.tif
- Myanmar_climate_data_historical/precip_historical/precip_historical_7.tif
- Myanmar_climate_data_historical/precip_historical/precip_historical_8.tif
- Myanmar_climate_data_historical/precip_historical/precip_historical_9.tif
