# Supplementary material for: Assessing ecosystem service provision under climate change to support conservation and development planning in Myanmar
Source: PLoS One. 2017 Sep 21;12(9):e0184951. doi: 10.1371/journal.pone.0184951 (PMC5608473; doi:10.1371/journal.pone.0184951)
Supplement: S2 Data — (ZIP) [file pone.0184951.s004.zip › Myanmar_climate_data_historical/climate_zones_my.tif.aux.xml]

<PAMDataset>
  <Metadata />
  <Metadata domain="Esri">
    <MDI key="PyramidResamplingType">NEAREST</MDI>
  </Metadata>
  <PAMRasterBand band="1">
    <Histograms>
      <HistItem>
        <HistMin>-0.5</HistMin>
        <HistMax>2911.5</HistMax>
        <BucketCount>2912</BucketCount>
        <IncludeOutOfRange>1</IncludeOutOfRange>
        <Approximate>0</Approximate>
        <HistCounts>0|0|0|0|0|0|0|0|0|0|0|0|0|0|0|0|0|0|0|0|0|0|0|0|35|9|0|0|0|0|0|0|0|0|0|0|0|0|0|0|0|0|0|0|0|0|0|0|0|0|0|0|0|0|0|0|0|0|0|0|0|0|0|155|9|15|0|0|0|0|0|0|0|0|0|0|0|0|0|0|0|0|0|0|0|0|0|0|0|0|0|0|0|0|0|0|0|0|0|0|15|98|60|366|0|0|0|0|0|0|0|0|0|0|0|0|0|0|0|0|0|0|0|0|0|0|0|0|0|0|0|0|0|0|0|0|0|1|49|15|8|681|55|0|0|0|0|0|0|0|0|0|0|0|0|0|0|0|0|0|0|0|0|0|0|0|0|0|0|0|0|0|0|0|0|0|17|38|123|726|173|0|0|0|0|0|0|0|0|0|0|0|0|0|0|0|0|0|0|0|0|0|0|0|0|0|0|0|0|0|0|0|0|0|39|145|64|454|655|57|0|0|0|0|0|0|0|0|0|0|0|0|0|0|0|0|0|0|0|0|0|0|0|0|0|0|0|0|0|0|0|0|0|9|35|191|762|641|33|0|0|0|0|0|0|0|0|0|0|0|0|0|0|0|0|0|0|0|0|0|0|0|0|0|0|0|0|0|0|0|7|86|31|100|744|763|362|0|0|0|0|0|0|0|0|0|0|0|0|0|0|0|0|0|0|0|0|0|0|0|0|0|0|0|0|0|0|2|0|142|363|199|698|765|705|155|0|0|0|0|0|0|0|0|0|0|0|0|0|0|0|0|0|0|0|0|0|0|0|0|0|0|0|0|21|37|8|59|217|520|738|747|774|333|0|0|0|0|0|0|0|0|0|0|0|0|0|0|0|0|0|0|0|0|0|0|0|0|0|0|0|0|0|26|27|100|90|328|739|768|735|98|0|0|0|0|0|0|0|0|0|0|0|0|0|0|0|0|0|0|0|0|0|0|0|0|0|0|0|0|0|0|63|162|326|527|756|766|575|0|0|0|0|0|0|0|0|0|0|0|0|0|0|0|0|0|0|0|0|0|0|0|0|0|0|0|0|0|0|0|22|17|284|290|757|748|344|0|0|0|0|0|0|0|0|0|0|0|0|0|0|0|0|0|0|0|0|0|0|0|0|0|0|0|0|0|0|0|19|6|14|376|763|601|0|0|0|0|0|0|0|0|0|0|0|0|0|0|0|0|0|0|0|0|0|0|0|0|0|0|0|0|0|0|0|0|0|12|90|592|756|436|0|0|0|0|0|0|0|0|0|0|0|0|0|0|0|0|0|0|0|0|0|0|0|0|0|0|0|0|0|0|0|0|0|0|143|760|748|619|0|0|0|0|0|0|0|0|0|0|0|0|0|0|0|0|0|0|0|0|0|0|0|0|0|0|0|0|0|0|0|0|0|129|509|746|755|540|0|0|0|0|0|0|0|0|0|0|0|0|0|0|0|0|0|0|0|0|0|0|0|0|0|0|0|0|0|0|0|0|20|425|754|752|762|247|0|0|0|0|0|0|0|0|0|0|0|0|0|0|0|0|0|0|0|0|0|0|0|0|0|0|0|0|0|0|0|0|18|534|749|753|397|1|0|0|0|0|0|0|0|0|0|0|0|0|0|0|0|0|0|0|0|0|0|0|0|0|0|0|0|0|0|0|0|0|75|736|748|270|0|0|0|0|0|0|0|0|0|0|0|0|0|0|0|0|0|0|0|0|0|0|0|0|0|0|0|0|0|0|0|0|0|0|291|743|485|1|0|0|0|0|0|0|0|0|0|0|0|0|0|0|0|0|0|0|0|0|0|0|0|0|0|0|0|0|0|0|0|0|0|0|559|729|26|0|0|0|0|0|0|0|0|0|0|0|0|0|0|0|0|0|0|0|0|0|0|0|0|0|0|0|0|0|0|0|0|0|0|5|630|634|4|0|0|0|0|0|0|0|0|0|0|0|0|0|0|0|0|0|0|0|0|0|0|0|0|0|0|0|0|0|0|0|0|0|0|35|728|743|573|152|0|0|0|0|0|0|0|0|0|0|0|0|0|0|0|0|0|0|0|0|0|0|5|0|70|0|0|0|0|0|0|0|0|70|745|740|753|186|0|0|0|0|0|0|0|0|0|0|0|0|0|0|0|0|0|0|0|10|141|246|542|425|638|270|0|0|0|0|0|0|0|231|741|753|750|267|0|0|0|0|0|0|0|0|0|0|0|0|0|0|0|0|0|0|0|115|610|603|646|660|718|682|181|1|0|0|0|0|3|486|740|747|741|566|177|0|0|0|0|0|0|0|0|0|0|0|0|0|0|0|0|0|0|31|729|628|737|743|733|732|756|524|126|4|0|0|123|646|754|737|740|518|284|0|0|0|0|0|0|0|0|0|0|0|0|0|0|0|0|0|0|1|482|756|743|709|756|751|715|710|664|534|0|10|530|711|739|746|734|143|0|0|0|0|0|0|0|0|0|0|0|0|0|0|0|0|0|0|0|0|261|750|728|752|728|733|749|710|709|739|187|167|747|744|734|743|726|32|0|0|0|0|0|0|0|0|0|0|0|0|0|0|0|0|0|0|0|0|86|704|732|755|726|735|742|729|751|728|402|651|740|737|744|725|187|0|0|0|0|0|0|0|0|0|0|0|0|0|0|0|0|0|0|0|0|0|4|582|746|708|756|736|727|752|716|755|705|733|739|732|747|267|0|0|0|0|0|0|0|0|0|0|0|0|0|0|0|0|0|0|0|0|0|0|0|585|739|739|725|739|740|725|752|722|745|733|733|748|309|0|0|0|0|0|0|0|0|0|0|0|0|0|0|0|0|0|0|0|0|0|0|0|71|729|713|756|722|737|730|737|729|741|733|739|736|628|5|0|0|0|0|0|0|0|0|0|0|0|0|0|0|0|0|0|0|0|0|0|0|2|149|734|739|711|755|719|744|728|737|731|738|728|744|508|0|0|0|0|0|0|0|0|0|0|0|0|0|0|0|0|0|0|0|0|0|0|0|0|476|723|749|727|719|748|715|750|720|742|724|744|559|101|0|0|0|0|0|0|0|0|0|0|0|0|0|0|0|0|0|0|0|0|0|117|17|70|731|720|715|754|721|725|746|710|750|720|741|731|677|611|36|0|0|0|0|0|0|0|0|0|0|0|0|0|0|0|0|0|0|0|5|348|237|478|728|754|717|712|753|718|727|745|718|735|736|720|745|665|9|0|0|0|0|0|0|0|0|0|0|0|0|0|0|0|0|0|0|0|0|358|634|623|702|723|755|719|714|747|718|728|730|739|718|742|730|720|195|0|0|0|0|0|0|0|0|0|0|0|0|0|0|0|0|0|0|0|25|466|584|717|737|707|717|749|723|718|737|727|732|718|736|732|720|737|219|0|0|0|0|0|0|0|0|0|0|0|0|0|0|0|0|0|0|0|39|194|613|714|748|736|713|715|739|728|726|719|731|730|732|719|734|733|583|70|171|88|5|0|0|0|0|0|0|0|0|0|0|0|0|0|20|127|194|534|716|716|702|738|743|715|718|728|720|740|720|728|721|730|734|724|724|673|734|724|675|81|0|0|0|0|0|0|0|0|0|0|0|1|253|609|657|733|728|728|728|705|720|740|723|727|724|716|727|727|725|734|720|723|733|730|728|727|730|474|475|57|0|0|0|0|0|0|0|0|0|199|632|655|724|723|708|716|728|728|711|718|728|711|736|721|732|719|729|718|723|732|727|726|727|726|728|729|710|480|282|171|0|0|0|0|0|0|113|656|728|722|728|728|735|722|708|730|732|712|721|728|712|728|714|725|725|721|729|726|724|725|724|727|730|728|727|728|740|549|1|0|0|0|0|0|504|708|702|702|707|728|728|728|728|704|722|731|712|729|720|724|720|727|718|728|723|721|722|725|727|726|727|726|727|729|734|737|576|116|0|0|0|59|684|720|728|728|723|702|702|718|728|728|708|722|728|709|728|713|728|716|722|723|719|720|726|723|723|724|725|726|726|726|734|736|729|443|0|0|0|45|473|408|728|728|728|728|728|712|704|728|725|702|720|720|713|723|716|717|726|717|718|728|722|722|722|724|724|725|725|727|732|682|691|634|478|80|0|0|0|386|702|702|712|728|728|728|714|691|721|728|708|728|714|724|710|725|713|716|726|718|719|720|722|721|723|723|724|725|722|308|37|13|450|396|0|0|0|371|716|726|718|702|701|698|725|728|705|725|719|702|721|710|726|718|712|724|715|716|718|720|723|722|720|721|721|721|643|0|0|0|0|10|0|0|0|99|155|553|728|728|700|709|708|728|719|691|724|719|720|710|715|709|726|718|712|716|721|720|719|719|719|640|330|265|138|0|0|0|0|0|0|0|0|0|0|177|719|709|719|728|722|684|719|728|706|714|702|728|711|716|712|713|721|719|714|716|717|717|718|712|116|0|0|0|0|0|0|0|0|0|0|0|0|377|711|675|702|725|706|722|704|716|706|717|719|703|713|722|707|712|719|716|713|715|716|716|718|719|328|0|0|0|0|0|0|0|0|0|0|0|0|348|728|700|728|691|699|728|708|698|728|696|715|713|713|705|719|713|709|714|713|715|716|715|716|717|544|48|0|0|0|0|0|0|0|0|0|0|0|60|378|726|728|700|718|691|717|721|690|726|701|713|713|705|716|711|709|713|716|713|714|714|637|335|312|20|0|0|0|0|0|0|0|0|0|0|0|0|290|702|685|719|721|702|707|701|717|702|712|709|702|722|702|711|712|713|711|711|711|713|458|0|0|0|0|0|0|0|0|0|0|0|0|0|0|0|202|728|699|702|689|728|695|712|705|707|708|707|711|706|705|712|712|707|710|711|711|713|266|0|0|0|0|0|0|0|0|0|0|0|0|0|0|0|300|679|556|485|696|695|718|697|712|702|710|699|714|698|715|705|709|466|628|708|710|596|23|0|0|0|0|0|0|0|0|0|0|0|0|0|0|0|97|7|1|8|677|690|700|713|690|721|688|719|697|710|708|701|706|588|40|261|326|327|135|0|0|0|0|0|0|0|0|0|0|0|0|0|0|0|0|0|0|0|365|724|690|702|715|685|719|696|702|710|697|706|711|459|4|0|0|0|0|0|0|0|0|0|0|0|0|0|0|0|0|0|0|0|0|0|0|0|43|609|721|686|702|709|698|696|712|698|700|711|700|190|0|0|0|0|0|0|0|0|0|0|0|0|0|0|0|0|0|0|0|0|0|0|0|0|0|221|692|718|692|700|696|712|696|695|710|701|700|583|21|0|0|0|0|0|0|0|0|0|0|0|0|0|0|0|0|0|0|0|0|0|0|0|0|166|684|695|702|700|706|693|693|710|699|699|698|685|114|0|0|0|0|0|0|0|0|0|0|0|0|0|0|0|0|0|0|0|0|0|0|0|0|277|704|690|705|687|698|695|707|697|697|696|705|699|691|259|0|0|0|0|0|0|0|0|0|0|0|0|0|0|0|0|0|0|0|0|0|0|0|0|234|695|687|707|692|702|697|693|695|700|698|698|699|594|328|0|0|0|0|0|0|0|0|0|0|0|0|0|0|0|0|0|0|0|0|0|0|0|0|565|692|694|691|697|690|696|701|696|695|697|698|697|684|345|0|0|0|0|0|0|0|0|0|0|0|0|0|0|0|0|0|0|0|0|0|0|0|292|701|687|702|690|695|698|692|693|695|698|697|696|696|423|0|0|0|0|0|0|0|0|0|0|0|0|0|0|0|0|0|0|0|0|0|0|0|380|687|693|688|689|697|690|691|696|696|694|694|695|696|603|0|0|0|0|0|0|0|0|0|0|0|0|0|0|0|0|0|0|0|0|0|0|0|188|534|699|687|700|687|687|696|691|691|692|692|694|694|696|44|0|0|0|0|0|0|0|0|0|0|0|0|0|0|0|0|0|0|0|0|0|0|0|5|295|672|685|689|699|687|689|690|691|692|692|692|684|17|0|0|0|0|0|0|0|0|0|0|0|0|0|0|0|0|0|0|0|0|0|0|0|0|0|108|613|692|687|582|499|690|691|691|689|689|602|5|0|0|0|0|0|0|0|0|0|0|0|0|0|0|0|0|0|0|0|0|0|0|0|0|0|0|18|132|270|200|647|688|687|690|686|691|578|0|0|0|0|0|0|0|0|0|0|0|0|0|0|0|0|0|0|0|0|0|0|0|0|0|0|0|0|0|0|157|681|685|688|685|678|303|259|0|0|0|0|0|0|0|0|0|0|0|0|0|0|0|0|0|0|0|0|0|0|0|0|0|0|0|0|0|0|0|151|550|685|684|518|0|0|0|0|0|0|0|0|0|0|0|0|0|0|0|0|0|0|0|0|0|0|0|0|0|0|0|0|0|0|0|0|0|0|386|685|683|302|0|0|0|0|0|0|0|0|0|0|0|0|0|0|0|0|0|0|0|0|0|0|0|0|0|0|0|0|0|0|0|0|0|0|61|622|263|6|0|0|0|0|0|0|0|0|0|0|0|0|0|0|0|0|0|0|0|0|0|0|0|0|0|0|0|0|0|0|0|0|0|0|0|24</HistCounts>
      </HistItem>
    </Histograms>
    <Metadata>
      <MDI key="RepresentationType">ATHEMATIC</MDI>
      <MDI key="STATISTICS_MINIMUM">24</MDI>
      <MDI key="STATISTICS_MAXIMUM">2911</MDI>
      <MDI key="STATISTICS_MEAN">1752.3725270584</MDI>
      <MDI key="STATISTICS_STDDEV">551.26642241837</MDI>
      <MDI key="STATISTICS_SKIPFACTORX">1</MDI>
      <MDI key="STATISTICS_SKIPFACTORY">1</MDI>
      <MDI key="STATISTICS_COVARIANCES">303894.668485946</MDI>
    </Metadata>
  </PAMRasterBand>
</PAMDataset>
