# Supplementary material for: Assessing ecosystem service provision under climate change to support conservation and development planning in Myanmar
Source: PLoS One. 2017 Sep 21;12(9):e0184951. doi: 10.1371/journal.pone.0184951 (PMC5608473; doi:10.1371/journal.pone.0184951)
Supplement: S2 Data — (ZIP) [file pone.0184951.s004.zip › Myanmar_climate_data_historical/climate_zones_num_rainy_days_my_historical.csv]

cz_id	jan	feb	mar	apr	may	jun	jul	aug	sep	oct	nov	dec
24	17.400000	14.300000	19.500000	24.500000	29.500000	29.400000	30.200000	29.700000	28.500000	29.100000	27.100000	21.600000
25	17.100000	13.800000	18.700000	23.900000	29.500000	29.400000	30.200000	30.000000	29.000000	29.600000	27.200000	22.900000
63	16.400000	13.100000	18.300000	23.500000	29.500000	29.500000	30.300000	30.100000	29.000000	29.300000	26.700000	22.200000
64	14.900000	12.000000	16.700000	22.600000	29.400000	29.500000	30.200000	30.100000	28.900000	29.100000	26.400000	21.200000
65	13.900000	11.200000	15.500000	22.300000	29.300000	29.400000	30.200000	30.100000	28.900000	29.100000	26.100000	20.200000
100	16.200000	13.800000	18.800000	23.400000	29.600000	29.500000	30.200000	29.700000	28.300000	28.500000	25.500000	21.000000
101	15.700000	12.900000	18.200000	23.400000	29.900000	29.600000	30.400000	30.300000	29.100000	29.300000	26.200000	20.600000
102	15.400000	12.600000	17.400000	22.700000	29.600000	29.500000	30.400000	30.200000	29.000000	29.100000	26.000000	20.100000
103	14.500000	12.000000	16.500000	22.200000	29.400000	29.500000	30.300000	30.200000	29.000000	29.100000	25.700000	19.800000
137	15.600000	13.600000	18.600000	23.100000	29.600000	29.500000	30.300000	29.800000	28.400000	28.400000	25.200000	20.500000
138	15.600000	13.500000	18.500000	23.100000	29.700000	29.500000	30.300000	29.800000	28.400000	28.400000	25.000000	20.400000
139	15.200000	12.700000	18.000000	23.100000	29.800000	29.600000	30.500000	30.400000	29.200000	29.200000	25.800000	19.900000
140	14.900000	12.400000	17.200000	22.400000	29.600000	29.500000	30.400000	30.300000	29.000000	29.000000	25.500000	19.500000
141	14.400000	12.100000	16.700000	22.000000	29.500000	29.500000	30.300000	30.200000	29.000000	29.000000	25.200000	19.100000
142	15.200000	12.400000	16.700000	21.800000	29.100000	29.300000	30.200000	30.100000	28.800000	28.800000	25.400000	19.300000
176	15.200000	13.400000	18.300000	22.900000	29.600000	29.500000	30.300000	29.900000	28.400000	28.300000	24.600000	19.800000
177	14.800000	12.500000	17.800000	23.000000	29.800000	29.600000	30.500000	30.400000	29.200000	29.200000	25.300000	19.500000
178	14.600000	12.300000	17.200000	22.400000	29.600000	29.600000	30.400000	30.400000	29.100000	29.000000	25.000000	19.100000
179	14.500000	12.200000	16.900000	21.900000	29.400000	29.500000	30.300000	30.300000	29.000000	28.900000	24.900000	18.500000
180	15.100000	12.600000	17.100000	21.700000	29.000000	29.300000	30.200000	30.100000	28.700000	28.700000	25.100000	18.600000
214	14.700000	13.200000	18.000000	22.700000	29.500000	29.500000	30.300000	29.900000	28.400000	28.200000	24.100000	19.500000
215	14.400000	12.400000	17.600000	22.800000	29.600000	29.600000	30.500000	30.400000	29.100000	29.100000	24.800000	19.000000
216	14.200000	12.100000	16.900000	22.100000	29.400000	29.500000	30.400000	30.400000	29.100000	28.900000	24.600000	18.600000
217	13.600000	12.000000	16.700000	21.500000	29.100000	29.400000	30.300000	30.200000	28.900000	28.600000	24.100000	17.400000
218	14.300000	12.300000	17.100000	21.400000	28.900000	29.200000	30.200000	30.100000	28.600000	28.400000	24.200000	17.400000
219	16.100000	13.200000	18.000000	21.300000	28.800000	29.200000	30.200000	30.000000	28.500000	28.600000	24.900000	18.500000
253	12.700000	12.000000	16.600000	22.300000	29.600000	29.600000	30.500000	30.400000	29.100000	28.800000	24.000000	17.800000
254	11.500000	11.200000	15.700000	21.600000	29.400000	29.600000	30.400000	30.300000	29.000000	28.600000	23.500000	16.300000
255	11.500000	11.300000	15.700000	21.300000	29.100000	29.500000	30.400000	30.300000	28.900000	28.400000	23.300000	15.000000
256	12.000000	11.800000	16.100000	21.200000	28.900000	29.400000	30.300000	30.200000	28.700000	28.300000	23.500000	15.100000
257	14.600000	12.500000	17.300000	21.300000	28.700000	29.300000	30.300000	30.100000	28.600000	28.500000	24.200000	14.700000
258	15.100000	12.600000	16.700000	20.600000	28.300000	29.200000	30.100000	30.000000	28.400000	28.200000	23.800000	14.900000
290	12.000000	11.700000	17.200000	21.500000	29.400000	29.600000	30.400000	30.100000	28.300000	27.500000	20.500000	14.500000
291	12.100000	11.500000	16.200000	22.100000	29.600000	29.600000	30.500000	30.400000	29.100000	28.600000	23.300000	16.700000
292	10.900000	10.400000	15.400000	21.400000	29.400000	29.600000	30.400000	30.300000	29.000000	28.400000	22.800000	13.800000
293	11.000000	11.100000	15.800000	21.200000	29.100000	29.500000	30.400000	30.300000	28.900000	28.200000	22.600000	13.200000
294	11.300000	11.600000	16.100000	21.200000	28.900000	29.400000	30.400000	30.300000	28.800000	28.200000	22.800000	13.300000
295	13.500000	12.200000	17.100000	21.100000	28.700000	29.300000	30.300000	30.200000	28.700000	28.300000	23.400000	12.500000
296	13.700000	11.900000	16.500000	20.300000	28.300000	29.200000	30.100000	30.000000	28.500000	28.000000	23.100000	12.700000
327	11.800000	11.600000	17.200000	21.500000	29.600000	29.600000	30.400000	29.900000	28.200000	27.500000	20.200000	14.300000
329	11.600000	11.200000	15.900000	21.900000	29.600000	29.600000	30.500000	30.400000	29.000000	28.500000	22.500000	15.700000
330	10.400000	10.200000	15.200000	21.200000	29.400000	29.600000	30.500000	30.400000	29.000000	28.300000	22.000000	12.700000
331	10.400000	10.900000	15.700000	21.100000	29.200000	29.600000	30.500000	30.400000	28.900000	28.100000	21.800000	12.000000
332	10.700000	11.600000	16.000000	21.100000	28.900000	29.500000	30.400000	30.300000	28.900000	28.100000	22.100000	11.900000
333	12.200000	11.900000	16.900000	20.900000	28.700000	29.400000	30.300000	30.200000	28.800000	28.100000	22.600000	11.100000
334	12.600000	12.000000	16.200000	19.900000	28.100000	29.200000	30.100000	30.000000	28.500000	27.900000	22.300000	10.800000
335	13.500000	12.300000	16.400000	20.000000	28.100000	29.000000	30.000000	29.800000	28.300000	28.000000	23.000000	11.800000
364	11.500000	11.500000	17.300000	21.300000	29.500000	29.600000	30.300000	29.700000	28.000000	27.300000	19.700000	13.900000
365	11.200000	11.300000	16.800000	21.100000	29.400000	29.600000	30.300000	29.800000	28.100000	27.200000	19.400000	13.300000
366	11.000000	11.200000	16.700000	20.900000	29.400000	29.600000	30.400000	29.900000	28.200000	27.100000	19.000000	12.900000
367	11.000000	10.700000	15.200000	21.400000	29.500000	29.700000	30.500000	30.300000	29.000000	28.200000	21.600000	14.400000
368	9.700000	9.400000	14.600000	20.600000	29.200000	29.600000	30.500000	30.300000	28.900000	28.000000	20.900000	11.300000
369	9.500000	10.400000	15.300000	20.700000	29.100000	29.600000	30.500000	30.300000	28.900000	27.800000	20.600000	10.600000
370	9.700000	11.100000	15.600000	20.600000	28.800000	29.500000	30.400000	30.300000	28.800000	27.800000	20.800000	10.300000
371	10.800000	11.100000	16.300000	20.400000	28.500000	29.400000	30.300000	30.200000	28.700000	27.800000	21.300000	9.400000
372	11.100000	11.100000	15.500000	19.200000	27.800000	29.100000	30.100000	30.000000	28.400000	27.500000	21.000000	9.300000
373	12.100000	11.700000	15.700000	19.100000	27.600000	28.800000	29.800000	29.700000	28.200000	27.500000	21.800000	9.600000
403	10.800000	12.100000	16.800000	21.800000	29.400000	29.500000	30.200000	29.700000	27.700000	26.900000	19.100000	13.500000
404	10.700000	12.000000	16.800000	21.700000	29.400000	29.500000	30.200000	29.800000	27.800000	26.800000	18.800000	13.100000
405	8.800000	9.700000	14.600000	20.800000	29.400000	29.700000	30.500000	30.300000	28.900000	27.800000	20.300000	11.600000
406	7.200000	8.800000	14.100000	20.100000	29.100000	29.600000	30.400000	30.300000	28.800000	27.500000	19.400000	9.400000
407	7.000000	9.500000	14.900000	20.300000	29.000000	29.600000	30.500000	30.300000	28.900000	27.500000	18.900000	8.500000
408	7.100000	9.800000	15.100000	20.100000	28.700000	29.500000	30.400000	30.200000	28.800000	27.400000	19.100000	7.700000
409	7.800000	10.200000	15.100000	19.600000	28.300000	29.400000	30.300000	30.200000	28.600000	27.400000	19.700000	7.900000
410	8.000000	10.000000	14.200000	18.300000	27.500000	29.000000	30.000000	29.900000	28.400000	26.900000	19.200000	7.500000
411	8.200000	10.400000	14.400000	18.300000	27.300000	28.800000	29.800000	29.700000	28.200000	27.100000	20.100000	8.100000
442	10.200000	11.700000	16.400000	21.500000	29.300000	29.500000	30.200000	29.600000	27.600000	26.400000	18.200000	12.400000
443	8.300000	9.500000	14.600000	20.500000	29.300000	29.700000	30.500000	30.200000	28.800000	27.600000	19.500000	10.800000
444	6.800000	8.600000	14.000000	19.900000	29.000000	29.700000	30.400000	30.200000	28.800000	27.300000	18.500000	8.700000
445	6.000000	8.800000	14.500000	20.000000	28.900000	29.600000	30.500000	30.200000	28.800000	27.200000	17.900000	7.200000
446	5.900000	9.100000	14.500000	19.700000	28.600000	29.500000	30.400000	30.200000	28.700000	27.100000	17.900000	6.300000
447	6.700000	9.500000	14.400000	19.200000	28.200000	29.300000	30.300000	30.100000	28.600000	27.100000	18.500000	6.300000
448	6.500000	9.200000	13.400000	18.000000	27.400000	29.000000	30.100000	29.900000	28.400000	26.700000	18.200000	6.000000
480	9.700000	11.200000	15.900000	20.900000	28.900000	29.500000	30.200000	29.500000	27.400000	26.000000	17.500000	11.600000
481	6.500000	8.900000	15.000000	20.400000	29.100000	29.700000	30.500000	30.100000	28.800000	27.200000	18.200000	8.100000
482	6.100000	8.400000	14.200000	19.500000	28.700000	29.600000	30.400000	30.100000	28.600000	26.900000	17.500000	7.700000
483	5.500000	8.400000	14.000000	19.300000	28.600000	29.600000	30.400000	30.000000	28.600000	26.600000	16.800000	6.800000
484	5.000000	8.500000	13.800000	19.100000	28.200000	29.400000	30.300000	30.000000	28.500000	26.500000	16.700000	4.900000
485	5.500000	8.800000	13.700000	18.600000	27.700000	29.200000	30.200000	29.900000	28.500000	26.600000	17.100000	5.200000
486	4.500000	8.400000	12.700000	17.300000	27.000000	28.900000	30.000000	29.700000	28.300000	26.100000	16.800000	5.000000
518	9.300000	11.000000	15.900000	20.800000	28.800000	29.400000	30.100000	29.400000	27.200000	25.700000	17.100000	11.100000
519	6.200000	8.800000	14.900000	20.200000	29.000000	29.600000	30.500000	30.100000	28.700000	26.900000	17.900000	7.800000
520	5.800000	8.300000	14.200000	19.400000	28.600000	29.600000	30.400000	30.000000	28.600000	26.700000	17.200000	7.400000
521	4.800000	8.100000	13.800000	19.100000	28.400000	29.500000	30.400000	30.100000	28.500000	26.300000	16.300000	5.900000
522	3.800000	7.800000	13.600000	18.900000	28.000000	29.300000	30.300000	30.000000	28.400000	26.000000	15.900000	3.900000
523	3.900000	8.000000	13.400000	18.300000	27.500000	29.100000	30.100000	29.900000	28.300000	26.000000	16.300000	4.000000
557	5.600000	8.300000	13.200000	19.700000	28.900000	29.600000	30.400000	30.000000	28.500000	26.500000	17.600000	6.400000
558	4.500000	7.000000	12.100000	18.900000	28.600000	29.600000	30.400000	30.000000	28.500000	26.300000	16.700000	3.700000
559	3.700000	6.700000	12.300000	18.800000	28.400000	29.500000	30.400000	30.000000	28.500000	26.000000	15.800000	2.200000
560	3.500000	6.900000	12.300000	18.600000	28.000000	29.300000	30.400000	29.900000	28.300000	25.700000	15.500000	2.100000
561	2.600000	6.500000	12.300000	17.700000	27.500000	29.200000	30.200000	29.900000	28.300000	25.600000	15.400000	2.100000
596	3.600000	5.900000	11.300000	18.700000	28.700000	29.600000	30.500000	30.000000	28.300000	26.000000	15.900000	2.500000
597	3.300000	6.400000	11.900000	18.600000	28.400000	29.500000	30.500000	30.100000	28.400000	25.600000	15.300000	1.900000
598	3.000000	6.600000	11.800000	18.400000	28.000000	29.300000	30.400000	30.000000	28.300000	25.400000	15.000000	1.700000
599	2.100000	5.500000	11.600000	17.500000	27.400000	29.100000	30.300000	29.900000	28.200000	25.300000	14.800000	1.600000
633	4.200000	7.600000	12.400000	19.400000	29.000000	29.700000	30.600000	30.200000	28.400000	26.000000	15.700000	4.400000
634	2.700000	5.800000	11.500000	18.500000	28.700000	29.600000	30.600000	30.100000	28.300000	25.700000	14.800000	1.800000
635	2.500000	6.300000	11.500000	18.300000	28.300000	29.600000	30.500000	30.100000	28.300000	25.400000	14.400000	1.400000
636	2.200000	6.200000	11.300000	18.000000	27.800000	29.300000	30.400000	30.000000	28.200000	25.200000	14.300000	0.700000
637	1.700000	5.100000	11.100000	17.100000	27.200000	29.100000	30.300000	29.900000	28.000000	25.000000	14.100000	1.000000
670	7.000000	9.600000	14.500000	19.700000	27.900000	29.200000	30.100000	29.100000	26.200000	23.300000	12.200000	3.600000
671	3.700000	7.200000	12.000000	18.900000	28.600000	29.600000	30.600000	30.100000	28.200000	25.500000	14.600000	3.600000
672	2.000000	5.700000	11.100000	18.100000	28.200000	29.600000	30.600000	30.100000	28.100000	25.300000	13.500000	0.700000
673	1.800000	5.900000	11.000000	17.700000	27.900000	29.500000	30.500000	30.100000	28.100000	25.000000	13.400000	0.500000
674	1.700000	5.700000	10.800000	17.400000	27.400000	29.300000	30.400000	30.000000	27.900000	24.800000	13.400000	0.500000
675	1.100000	4.600000	10.600000	16.700000	26.700000	29.000000	30.200000	29.800000	27.800000	24.500000	13.200000	0.900000
708	6.100000	8.600000	13.900000	18.700000	27.400000	28.800000	29.800000	28.500000	24.900000	21.800000	12.700000	5.100000
709	2.100000	6.600000	12.000000	18.400000	28.400000	29.600000	30.600000	30.100000	27.900000	25.000000	13.700000	1.800000
710	0.700000	5.800000	10.900000	17.600000	28.100000	29.600000	30.600000	30.000000	27.900000	24.800000	12.600000	0.500000
711	0.400000	5.300000	10.800000	17.200000	27.700000	29.500000	30.500000	29.900000	27.800000	24.400000	12.500000	0.100000
712	0.200000	5.100000	10.500000	16.900000	27.200000	29.200000	30.400000	29.800000	27.700000	24.200000	12.400000	0.200000
713	0.200000	4.000000	10.200000	16.100000	26.700000	29.000000	30.100000	29.700000	27.600000	24.000000	12.100000	0.500000
746	5.900000	8.200000	13.500000	18.400000	27.400000	28.700000	29.800000	28.500000	24.900000	21.500000	12.500000	4.900000
747	1.700000	6.200000	11.300000	18.000000	28.300000	29.500000	30.600000	30.200000	27.800000	24.700000	13.200000	1.500000
748	0.500000	5.500000	10.300000	17.300000	27.900000	29.500000	30.500000	30.100000	27.700000	24.400000	11.800000	0.100000
749	0.400000	5.300000	10.300000	17.000000	27.600000	29.400000	30.500000	30.000000	27.700000	24.100000	11.800000	0.100000
784	4.400000	6.100000	10.700000	17.800000	27.900000	29.400000	30.500000	30.100000	27.600000	24.400000	13.900000	4.200000
785	1.000000	4.900000	10.300000	17.400000	27.900000	29.400000	30.500000	30.100000	27.600000	24.300000	12.500000	0.700000
786	0.500000	4.800000	10.000000	16.800000	27.500000	29.400000	30.500000	30.000000	27.500000	23.900000	11.000000	0.100000
787	0.300000	4.800000	9.900000	16.500000	27.100000	29.100000	30.200000	29.800000	27.300000	23.400000	10.900000	0.100000
822	2.400000	4.600000	9.000000	17.300000	27.800000	29.400000	30.500000	30.200000	27.700000	24.100000	13.000000	1.900000
823	0.700000	4.300000	9.800000	17.000000	27.800000	29.400000	30.500000	30.200000	27.700000	23.900000	11.300000	0.300000
824	0.400000	4.200000	9.600000	16.400000	27.200000	29.300000	30.400000	30.000000	27.400000	23.400000	10.500000	0.100000
859	3.800000	4.900000	9.700000	16.400000	27.700000	29.300000	30.500000	30.300000	27.500000	23.800000	12.700000	3.800000
860	1.400000	3.500000	9.000000	16.100000	27.600000	29.300000	30.500000	30.300000	27.500000	23.700000	11.200000	1.100000
861	0.500000	2.600000	9.100000	15.600000	27.400000	29.300000	30.400000	30.200000	27.400000	23.500000	9.000000	0.100000
862	0.300000	2.400000	8.800000	14.900000	26.700000	29.100000	30.300000	30.000000	27.100000	22.900000	8.400000	0.000000
897	3.100000	4.300000	8.900000	15.800000	27.300000	29.200000	30.400000	30.300000	27.300000	23.400000	11.900000	3.300000
898	0.800000	2.900000	8.300000	15.500000	27.100000	29.100000	30.400000	30.300000	27.200000	23.100000	10.300000	0.800000
899	0.400000	2.400000	8.600000	14.800000	26.800000	29.000000	30.300000	30.100000	27.000000	22.700000	8.400000	0.100000
900	0.300000	2.200000	8.200000	14.200000	26.000000	28.800000	30.100000	29.800000	26.500000	22.100000	8.000000	0.000000
901	0.200000	2.100000	8.200000	14.100000	25.600000	28.500000	29.800000	29.600000	26.400000	21.700000	8.100000	0.000000
924	6.200000	3.200000	3.600000	14.200000	27.500000	28.900000	30.200000	30.300000	28.000000	24.700000	16.400000	9.000000
926	4.800000	3.300000	5.100000	13.900000	27.600000	28.700000	30.300000	30.400000	28.000000	24.300000	15.600000	6.300000
935	2.500000	3.700000	8.100000	15.000000	26.700000	28.800000	30.300000	30.300000	27.400000	22.900000	11.200000	2.600000
936	0.700000	2.600000	7.500000	14.800000	26.500000	28.900000	30.200000	30.300000	27.400000	22.700000	9.300000	0.600000
937	0.300000	2.100000	8.100000	14.100000	26.200000	28.700000	30.100000	30.100000	27.100000	22.300000	7.900000	0.100000
938	0.200000	2.000000	7.900000	13.800000	25.600000	28.500000	29.900000	29.800000	26.800000	21.700000	7.600000	0.000000
939	0.200000	2.000000	7.900000	13.900000	25.300000	28.200000	29.600000	29.600000	26.600000	21.400000	7.500000	0.000000
959	5.700000	2.900000	3.000000	13.400000	26.900000	28.800000	30.200000	30.100000	27.900000	24.300000	16.400000	8.900000
960	4.100000	1.900000	0.300000	12.900000	27.200000	28.900000	30.300000	30.300000	28.100000	24.500000	16.300000	8.200000
961	4.000000	1.700000	0.300000	13.100000	27.300000	28.800000	30.300000	30.300000	28.100000	24.500000	16.000000	7.700000
962	3.100000	1.400000	0.500000	12.800000	27.300000	28.800000	30.300000	30.300000	28.000000	24.400000	15.600000	6.500000
963	0.900000	1.100000	0.700000	12.300000	27.300000	28.700000	30.300000	30.400000	28.000000	24.300000	15.100000	3.500000
964	0.800000	1.100000	0.700000	12.200000	27.300000	28.500000	30.300000	30.400000	28.000000	23.900000	14.600000	3.100000
965	2.000000	1.600000	0.500000	11.700000	26.700000	28.200000	30.300000	30.400000	27.800000	23.200000	13.600000	3.100000
973	1.800000	2.700000	7.300000	13.900000	26.100000	28.600000	30.100000	30.300000	27.400000	22.300000	10.300000	1.600000
974	0.600000	2.000000	6.800000	13.900000	25.900000	28.600000	30.100000	30.200000	27.300000	22.100000	8.700000	0.600000
975	0.300000	1.600000	7.400000	13.400000	25.700000	28.500000	29.900000	30.100000	27.100000	21.700000	7.300000	0.100000
976	0.200000	1.700000	7.200000	13.200000	25.100000	28.200000	29.600000	29.800000	26.700000	21.200000	7.300000	0.000000
977	0.200000	1.600000	7.200000	13.400000	24.900000	27.800000	29.200000	29.400000	26.500000	21.000000	7.200000	0.000000
997	1.800000	1.600000	2.300000	10.300000	26.600000	28.700000	30.200000	30.100000	27.900000	24.100000	15.800000	6.900000
998	0.600000	0.600000	0.600000	9.400000	26.900000	28.700000	30.300000	30.300000	28.100000	24.200000	15.600000	5.600000
999	0.800000	0.600000	0.700000	9.000000	27.000000	28.700000	30.300000	30.300000	28.100000	24.200000	15.300000	5.200000
1000	0.800000	0.600000	0.700000	8.400000	26.900000	28.600000	30.300000	30.300000	28.000000	24.100000	14.800000	4.400000
1001	0.500000	0.500000	0.300000	9.800000	27.000000	28.500000	30.300000	30.400000	28.000000	23.900000	14.000000	3.700000
1002	0.500000	0.500000	0.300000	9.200000	27.000000	28.300000	30.300000	30.400000	28.000000	23.600000	13.300000	3.000000
1003	0.600000	0.600000	0.300000	8.700000	26.500000	27.900000	30.300000	30.400000	27.700000	23.000000	12.400000	2.700000
1004	0.900000	0.800000	0.700000	9.900000	27.100000	28.200000	30.400000	30.500000	28.000000	23.200000	12.500000	3.200000
1005	2.200000	1.800000	2.500000	11.900000	27.200000	28.300000	30.300000	30.600000	28.100000	23.300000	12.900000	3.400000
1010	0.600000	1.200000	3.800000	10.300000	26.000000	28.300000	30.000000	30.300000	27.500000	22.000000	9.400000	0.900000
1011	0.700000	1.300000	4.800000	10.800000	25.700000	28.300000	29.900000	30.300000	27.400000	21.900000	9.200000	0.800000
1012	0.400000	1.200000	4.800000	10.900000	25.500000	28.300000	29.900000	30.200000	27.300000	21.600000	8.000000	0.300000
1013	0.400000	1.800000	6.000000	13.400000	25.300000	28.200000	29.700000	30.000000	27.100000	21.500000	7.600000	0.000000
1014	0.300000	1.600000	5.900000	13.200000	24.700000	27.900000	29.500000	29.700000	26.700000	21.100000	7.300000	0.000000
1015	0.300000	1.500000	6.000000	13.400000	24.500000	27.500000	29.000000	29.400000	26.400000	20.900000	7.300000	0.000000
1016	0.200000	1.500000	6.400000	13.700000	24.400000	27.000000	28.600000	29.000000	26.300000	20.900000	7.700000	0.000000
1035	1.400000	1.400000	1.900000	9.800000	26.400000	28.600000	30.300000	30.200000	28.000000	24.000000	15.600000	6.600000
1036	0.400000	0.600000	0.600000	9.000000	26.700000	28.700000	30.300000	30.300000	28.100000	24.100000	15.400000	4.900000
1037	0.300000	0.400000	0.600000	8.000000	26.800000	28.600000	30.300000	30.400000	28.100000	24.100000	15.200000	4.200000
1038	0.300000	0.200000	0.700000	7.800000	26.800000	28.500000	30.300000	30.400000	28.000000	23.900000	14.700000	3.500000
1039	0.300000	0.300000	0.300000	8.600000	26.800000	28.300000	30.300000	30.400000	28.100000	23.700000	13.600000	2.900000
1040	0.500000	0.400000	0.300000	8.400000	26.800000	28.200000	30.300000	30.500000	28.100000	23.500000	13.000000	2.600000
1041	0.400000	0.400000	0.400000	7.900000	26.300000	27.800000	30.300000	30.500000	27.900000	22.900000	12.100000	1.900000
1042	0.500000	0.500000	0.400000	8.700000	26.900000	28.100000	30.400000	30.600000	28.100000	23.100000	12.000000	1.900000
1043	0.700000	0.800000	1.000000	10.300000	27.000000	28.200000	30.300000	30.600000	28.200000	23.200000	12.300000	1.500000
1044	1.200000	1.200000	2.100000	10.800000	27.000000	28.300000	30.300000	30.600000	28.200000	23.200000	12.300000	2.000000
1045	1.200000	1.200000	2.600000	10.600000	27.000000	28.400000	30.300000	30.600000	28.200000	23.100000	12.100000	1.900000
1048	0.500000	1.100000	3.500000	10.000000	25.600000	28.200000	29.900000	30.300000	27.600000	21.900000	9.300000	0.800000
1049	0.400000	1.100000	3.700000	10.000000	25.200000	28.200000	29.800000	30.300000	27.500000	21.700000	8.900000	0.600000
1050	0.200000	1.000000	4.100000	10.500000	25.000000	28.100000	29.800000	30.200000	27.400000	21.500000	8.200000	0.200000
1051	0.300000	1.600000	5.200000	12.400000	24.800000	28.000000	29.700000	30.000000	27.100000	21.300000	7.500000	0.000000
1052	0.200000	1.400000	5.200000	12.700000	24.200000	27.700000	29.400000	29.700000	26.700000	21.000000	7.300000	0.000000
1053	0.200000	1.400000	5.700000	13.100000	24.100000	27.200000	28.900000	29.300000	26.500000	20.900000	7.400000	0.000000
1054	0.200000	1.400000	6.200000	13.500000	24.200000	26.800000	28.400000	28.900000	26.400000	20.900000	7.700000	0.000000
1073	1.900000	2.200000	1.800000	10.200000	26.400000	28.700000	30.300000	30.400000	28.200000	24.000000	15.300000	6.400000
1074	0.800000	0.800000	0.500000	9.000000	26.600000	28.700000	30.400000	30.400000	28.200000	24.100000	15.100000	5.200000
1075	0.400000	0.400000	0.600000	7.800000	26.600000	28.600000	30.400000	30.400000	28.200000	24.000000	14.800000	4.000000
1076	0.200000	0.300000	0.600000	7.500000	26.400000	28.300000	30.300000	30.400000	28.100000	23.700000	14.300000	3.200000
1077	0.300000	0.300000	0.300000	8.300000	26.200000	28.100000	30.400000	30.400000	28.100000	23.400000	13.200000	2.400000
1078	0.300000	0.300000	0.300000	8.000000	26.200000	28.100000	30.400000	30.500000	28.100000	23.200000	12.600000	1.900000
1079	0.300000	0.200000	0.400000	7.500000	25.700000	27.700000	30.300000	30.500000	28.000000	22.700000	11.800000	1.700000
1080	0.400000	0.300000	0.400000	7.700000	26.300000	28.000000	30.400000	30.600000	28.200000	23.000000	11.700000	1.600000
1081	0.400000	0.500000	1.100000	8.400000	26.500000	28.100000	30.400000	30.600000	28.200000	23.100000	12.000000	1.100000
1082	0.600000	0.500000	1.800000	8.700000	26.500000	28.100000	30.300000	30.600000	28.200000	23.000000	11.800000	1.200000
1083	0.700000	0.900000	2.400000	9.500000	26.500000	28.200000	30.300000	30.600000	28.200000	22.900000	11.600000	1.400000
1085	0.500000	0.800000	3.100000	9.800000	26.100000	28.200000	30.000000	30.500000	27.900000	22.300000	9.800000	1.000000
1086	0.300000	0.800000	3.100000	9.600000	25.300000	28.100000	29.900000	30.400000	27.700000	21.900000	9.300000	0.800000
1087	0.200000	0.800000	3.100000	9.500000	24.900000	28.000000	29.800000	30.300000	27.600000	21.500000	8.600000	0.500000
1088	0.100000	0.800000	3.200000	9.700000	24.800000	28.000000	29.700000	30.200000	27.400000	21.300000	8.100000	0.200000
1089	0.300000	1.300000	4.500000	11.800000	24.500000	27.900000	29.600000	30.000000	27.100000	21.100000	7.500000	0.000000
1090	0.200000	1.300000	4.700000	11.900000	24.000000	27.600000	29.300000	29.700000	26.800000	20.800000	7.400000	0.000000
1091	0.200000	1.300000	5.200000	12.300000	23.900000	27.000000	28.600000	29.200000	26.500000	20.800000	7.500000	0.000000
1112	1.100000	1.100000	0.500000	9.200000	26.400000	28.600000	30.400000	30.500000	28.400000	23.900000	14.700000	4.900000
1113	0.500000	0.400000	0.500000	7.600000	26.400000	28.500000	30.400000	30.500000	28.300000	23.800000	14.400000	3.900000
1114	0.100000	0.100000	0.500000	7.200000	26.200000	28.200000	30.400000	30.500000	28.100000	23.500000	13.900000	2.600000
1115	0.100000	0.000000	0.300000	7.900000	26.000000	28.100000	30.400000	30.500000	28.200000	23.200000	12.800000	2.200000
1116	0.300000	0.000000	0.300000	7.400000	26.000000	28.000000	30.400000	30.600000	28.200000	23.100000	12.200000	1.700000
1117	0.300000	0.000000	0.300000	6.900000	25.400000	27.600000	30.300000	30.600000	28.100000	22.600000	11.400000	1.400000
1118	0.300000	0.200000	0.400000	7.000000	26.000000	27.800000	30.400000	30.600000	28.200000	22.800000	11.300000	1.300000
1119	0.200000	0.100000	1.200000	7.100000	26.100000	27.800000	30.300000	30.600000	28.200000	22.800000	11.500000	0.900000
1120	0.200000	0.300000	1.600000	7.800000	26.100000	27.900000	30.300000	30.600000	28.200000	22.700000	11.100000	0.900000
1121	0.200000	0.300000	1.700000	8.300000	26.100000	28.000000	30.200000	30.600000	28.200000	22.600000	10.800000	0.800000
1122	0.200000	0.500000	1.800000	8.800000	26.000000	28.000000	30.100000	30.600000	28.100000	22.500000	10.400000	0.800000
1123	0.100000	0.700000	2.500000	9.000000	25.700000	28.000000	30.000000	30.500000	27.900000	22.100000	9.300000	0.600000
1124	0.100000	0.700000	2.500000	9.000000	25.000000	27.900000	29.800000	30.400000	27.700000	21.700000	8.700000	0.500000
1125	0.100000	0.600000	2.500000	9.000000	24.600000	27.800000	29.700000	30.300000	27.600000	21.300000	8.400000	0.400000
1126	0.100000	0.600000	2.600000	9.300000	24.400000	27.800000	29.600000	30.200000	27.400000	21.200000	8.300000	0.200000
1127	0.200000	0.900000	4.000000	11.200000	24.200000	27.600000	29.400000	30.000000	27.100000	21.000000	7.500000	0.100000
1128	0.200000	0.900000	4.400000	11.400000	23.800000	27.300000	29.000000	29.700000	26.800000	20.600000	7.400000	0.000000
1129	0.200000	0.900000	4.900000	11.800000	23.700000	26.800000	28.400000	29.100000	26.600000	20.700000	7.500000	0.000000
1150	0.400000	0.400000	0.600000	8.600000	25.900000	28.300000	30.300000	30.400000	28.200000	23.500000	14.000000	3.300000
1151	0.400000	0.100000	0.200000	8.100000	26.000000	28.200000	30.400000	30.500000	28.200000	23.500000	13.800000	2.900000
1152	0.300000	0.000000	0.200000	7.400000	25.800000	28.000000	30.400000	30.500000	28.100000	23.200000	13.200000	2.000000
1153	0.100000	0.000000	0.200000	5.400000	25.500000	27.900000	30.400000	30.500000	28.200000	23.000000	11.600000	1.800000
1154	0.200000	0.000000	0.300000	5.200000	25.500000	27.800000	30.400000	30.600000	28.200000	22.700000	11.000000	1.500000
1155	0.200000	0.000000	0.300000	4.300000	24.900000	27.300000	30.300000	30.600000	28.000000	22.100000	10.200000	1.300000
1156	0.300000	0.000000	0.500000	4.400000	25.400000	27.500000	30.300000	30.600000	28.200000	22.300000	10.200000	1.100000
1157	0.000000	0.100000	0.600000	5.800000	25.400000	27.400000	30.200000	30.600000	28.200000	22.200000	9.800000	0.900000
1158	0.000000	0.100000	0.700000	6.100000	25.400000	27.400000	30.200000	30.600000	28.100000	22.100000	9.600000	0.900000
1159	0.000000	0.200000	0.800000	6.500000	25.500000	27.600000	30.100000	30.600000	28.100000	22.000000	9.300000	0.800000
1160	0.000000	0.200000	1.000000	6.700000	25.400000	27.600000	30.000000	30.500000	28.000000	21.900000	9.100000	0.800000
1161	0.100000	0.300000	2.300000	6.800000	25.100000	27.600000	29.800000	30.400000	27.800000	21.500000	8.500000	0.600000
1162	0.000000	0.300000	2.500000	7.300000	24.400000	27.600000	29.600000	30.300000	27.600000	21.100000	8.200000	0.400000
1163	0.000000	0.300000	2.600000	7.900000	24.100000	27.500000	29.400000	30.200000	27.500000	20.900000	8.000000	0.200000
1164	0.000000	0.200000	3.000000	8.900000	24.000000	27.500000	29.300000	30.000000	27.300000	20.700000	7.900000	0.100000
1165	0.200000	0.800000	4.200000	10.800000	23.900000	27.300000	29.100000	29.800000	27.100000	20.800000	8.600000	0.100000
1166	0.200000	0.800000	4.400000	10.800000	23.500000	26.900000	28.600000	29.500000	26.800000	20.500000	8.500000	0.100000
1188	0.300000	0.400000	0.500000	8.200000	25.200000	28.000000	30.300000	30.400000	28.200000	22.900000	13.400000	3.000000
1189	0.300000	0.100000	0.200000	7.800000	25.200000	27.900000	30.300000	30.500000	28.200000	23.000000	13.100000	2.600000
1190	0.300000	0.000000	0.200000	7.000000	25.100000	27.800000	30.300000	30.400000	28.000000	22.900000	12.700000	1.700000
1191	0.200000	0.000000	0.200000	5.100000	24.900000	27.600000	30.300000	30.500000	28.100000	22.700000	11.100000	1.600000
1192	0.200000	0.000000	0.200000	4.400000	24.900000	27.500000	30.300000	30.500000	28.100000	22.400000	10.600000	1.400000
1193	0.200000	0.000000	0.200000	4.000000	24.100000	26.800000	30.200000	30.500000	27.900000	21.600000	9.700000	1.100000
1194	0.200000	0.000000	0.400000	4.200000	24.500000	27.100000	30.200000	30.600000	28.000000	21.900000	9.700000	1.000000
1195	0.000000	0.000000	0.400000	5.400000	24.500000	26.900000	30.100000	30.600000	28.100000	21.700000	9.300000	0.800000
1196	0.000000	0.100000	0.600000	5.700000	24.500000	27.000000	30.100000	30.600000	28.000000	21.600000	9.000000	0.800000
1197	0.000000	0.100000	0.700000	6.000000	24.500000	27.100000	30.000000	30.500000	28.000000	21.500000	8.800000	0.800000
1198	0.000000	0.100000	0.800000	6.200000	24.400000	27.100000	29.700000	30.400000	27.900000	21.400000	8.500000	0.700000
1199	0.000000	0.100000	1.900000	6.400000	24.200000	27.100000	29.500000	30.300000	27.600000	21.100000	8.300000	0.500000
1200	0.000000	0.200000	2.100000	6.700000	23.700000	27.100000	29.200000	30.100000	27.500000	20.800000	7.900000	0.400000
1201	0.000000	0.200000	2.200000	7.400000	23.400000	27.000000	29.000000	30.000000	27.300000	20.600000	7.700000	0.200000
1202	0.100000	0.200000	2.600000	8.500000	23.300000	27.000000	28.900000	29.900000	27.200000	20.400000	7.600000	0.200000
1203	0.200000	0.600000	4.000000	10.400000	23.300000	26.800000	28.600000	29.700000	27.100000	20.400000	8.400000	0.100000
1227	0.300000	0.100000	0.200000	7.500000	25.100000	27.900000	30.300000	30.500000	28.200000	22.800000	12.700000	2.300000
1228	0.200000	0.000000	0.100000	6.900000	24.900000	27.700000	30.300000	30.400000	28.100000	22.600000	12.200000	1.600000
1229	0.200000	0.000000	0.100000	5.000000	24.800000	27.500000	30.300000	30.500000	28.100000	22.400000	10.700000	1.500000
1230	0.200000	0.000000	0.200000	4.200000	24.600000	27.200000	30.300000	30.600000	28.100000	22.100000	10.100000	1.300000
1231	0.200000	0.000000	0.200000	3.900000	23.600000	26.400000	30.100000	30.500000	27.800000	21.200000	9.200000	1.000000
1232	0.200000	0.000000	0.300000	4.100000	24.100000	26.800000	30.200000	30.600000	28.000000	21.500000	9.300000	0.900000
1233	0.000000	0.000000	0.300000	5.400000	24.100000	26.600000	30.100000	30.600000	28.100000	21.400000	8.900000	0.900000
1234	0.000000	0.000000	0.500000	5.600000	24.100000	26.700000	30.000000	30.600000	28.000000	21.300000	8.700000	0.700000
1235	0.000000	0.100000	0.500000	5.800000	24.100000	26.800000	29.900000	30.500000	27.900000	21.200000	8.500000	0.700000
1236	0.000000	0.100000	0.600000	6.100000	23.800000	26.800000	29.600000	30.400000	27.800000	21.100000	8.200000	0.700000
1237	0.000000	0.100000	1.500000	6.400000	23.700000	26.800000	29.300000	30.300000	27.600000	20.800000	8.100000	0.500000
1238	0.000000	0.100000	1.500000	6.700000	23.200000	26.700000	29.000000	30.100000	27.400000	20.500000	7.700000	0.500000
1239	0.000000	0.100000	1.800000	7.400000	22.800000	26.700000	28.700000	30.000000	27.300000	20.200000	7.500000	0.400000
1240	0.000000	0.200000	2.300000	8.200000	23.000000	26.700000	28.700000	29.900000	27.100000	20.100000	7.500000	0.200000
1264	0.300000	0.400000	0.400000	8.300000	25.300000	28.100000	30.400000	30.500000	28.300000	22.700000	12.900000	2.500000
1265	0.300000	0.200000	0.200000	7.600000	25.200000	28.000000	30.400000	30.500000	28.300000	22.800000	12.400000	1.900000
1266	0.200000	0.000000	0.100000	7.000000	24.800000	27.700000	30.300000	30.500000	28.200000	22.600000	11.900000	1.500000
1267	0.200000	0.000000	0.100000	5.000000	24.700000	27.500000	30.300000	30.500000	28.100000	22.300000	10.400000	1.300000
1268	0.200000	0.000000	0.100000	4.300000	24.600000	27.100000	30.300000	30.600000	28.100000	22.000000	9.800000	1.100000
1269	0.100000	0.000000	0.100000	3.900000	23.300000	26.200000	30.100000	30.500000	27.900000	21.100000	9.000000	0.900000
1270	0.100000	0.000000	0.200000	4.100000	23.900000	26.500000	30.100000	30.600000	28.000000	21.400000	9.100000	0.800000
1271	0.000000	0.000000	0.200000	5.900000	23.800000	26.400000	30.000000	30.600000	28.100000	21.300000	8.700000	0.800000
1272	0.000000	0.000000	0.300000	5.700000	23.800000	26.500000	30.000000	30.500000	28.000000	21.200000	8.600000	0.700000
1273	0.000000	0.100000	0.400000	5.900000	23.800000	26.600000	29.800000	30.500000	27.900000	21.100000	8.300000	0.600000
1274	0.000000	0.100000	0.400000	6.100000	23.500000	26.600000	29.400000	30.300000	27.700000	21.000000	7.900000	0.600000
1275	0.000000	0.100000	1.200000	6.400000	23.300000	26.500000	29.200000	30.200000	27.500000	20.600000	8.000000	0.400000
1276	0.000000	0.100000	1.400000	7.000000	22.800000	26.500000	28.800000	30.100000	27.300000	20.300000	7.600000	0.400000
1277	0.000000	0.100000	1.600000	7.400000	22.500000	26.300000	28.600000	29.900000	27.200000	20.000000	7.300000	0.400000
1278	0.000000	0.100000	2.100000	8.200000	22.700000	26.300000	28.500000	29.800000	27.100000	19.900000	7.500000	0.300000
1301	1.700000	1.900000	0.400000	9.900000	25.000000	28.400000	30.500000	30.500000	28.500000	22.400000	12.800000	3.200000
1302	0.700000	1.000000	0.200000	9.600000	25.100000	28.300000	30.500000	30.500000	28.400000	22.500000	12.500000	2.400000
1303	0.100000	0.300000	0.100000	9.300000	25.100000	28.100000	30.400000	30.500000	28.300000	22.500000	12.400000	2.100000
1304	0.100000	0.100000	0.100000	8.700000	24.700000	27.700000	30.300000	30.400000	28.100000	22.400000	11.900000	1.700000
1305	0.100000	0.000000	0.000000	6.100000	24.500000	27.400000	30.300000	30.500000	28.100000	22.000000	10.400000	1.300000
1306	0.100000	0.000000	0.000000	5.700000	24.100000	27.000000	30.300000	30.500000	28.100000	21.500000	9.800000	1.200000
1307	0.100000	0.000000	0.000000	5.100000	22.600000	25.600000	30.000000	30.500000	27.800000	20.700000	8.700000	1.000000
1308	0.100000	0.000000	0.000000	5.400000	23.300000	26.100000	30.000000	30.600000	27.900000	21.000000	8.800000	0.900000
1309	0.200000	0.000000	0.100000	6.300000	23.300000	26.100000	29.900000	30.500000	27.800000	21.200000	9.700000	0.600000
1310	0.200000	0.000000	0.300000	6.600000	23.300000	26.100000	29.800000	30.500000	27.800000	21.100000	9.400000	0.600000
1311	0.200000	0.000000	0.400000	6.800000	23.400000	26.200000	29.700000	30.400000	27.700000	21.000000	9.300000	0.700000
1312	0.200000	0.000000	0.600000	7.500000	23.200000	26.200000	29.400000	30.300000	27.500000	20.900000	9.100000	0.700000
1313	0.200000	0.100000	1.200000	9.200000	23.000000	26.100000	29.100000	30.200000	27.300000	20.600000	8.900000	0.800000
1314	0.200000	0.100000	1.600000	9.300000	22.500000	26.100000	28.600000	30.000000	27.200000	20.200000	8.500000	0.700000
1315	0.200000	0.200000	1.900000	9.400000	22.200000	25.900000	28.400000	29.800000	27.000000	19.900000	8.200000	0.800000
1340	0.400000	0.800000	0.100000	9.800000	25.200000	28.300000	30.400000	30.500000	28.400000	22.500000	12.600000	2.000000
1341	0.200000	0.300000	0.100000	9.800000	25.200000	28.000000	30.400000	30.400000	28.300000	22.600000	12.400000	1.800000
1342	0.100000	0.100000	0.100000	9.200000	24.800000	27.600000	30.200000	30.300000	28.100000	22.300000	12.000000	1.700000
1343	0.100000	0.000000	0.000000	6.400000	24.600000	27.300000	30.200000	30.300000	28.000000	21.900000	10.400000	1.300000
1344	0.100000	0.000000	0.000000	5.900000	24.200000	26.900000	30.200000	30.500000	28.000000	21.600000	9.900000	1.200000
1345	0.100000	0.000000	0.000000	5.400000	22.800000	25.700000	29.900000	30.400000	27.700000	20.800000	8.900000	1.000000
1346	0.100000	0.000000	0.000000	5.800000	23.500000	26.100000	29.900000	30.500000	27.900000	21.100000	9.000000	1.000000
1347	0.200000	0.000000	0.100000	6.600000	23.300000	25.900000	29.800000	30.500000	27.800000	21.300000	9.900000	0.700000
1348	0.200000	0.000000	0.100000	6.900000	23.300000	25.900000	29.700000	30.400000	27.700000	21.100000	9.700000	0.700000
1349	0.200000	0.000000	0.300000	7.100000	23.300000	26.000000	29.600000	30.300000	27.600000	21.100000	9.600000	0.700000
1350	0.200000	0.000000	0.600000	7.800000	23.100000	26.000000	29.300000	30.200000	27.400000	20.800000	9.500000	0.800000
1351	0.300000	0.100000	1.300000	9.600000	23.000000	26.000000	28.900000	30.000000	27.300000	20.500000	9.300000	0.900000
1352	0.300000	0.100000	1.600000	9.600000	22.500000	25.800000	28.400000	29.800000	27.100000	20.100000	9.000000	0.900000
1353	0.300000	0.200000	1.900000	9.600000	22.200000	25.700000	28.200000	29.600000	26.900000	19.900000	8.800000	0.900000
1375	4.200000	2.600000	2.500000	12.400000	25.200000	28.500000	30.600000	30.600000	28.600000	22.600000	13.100000	3.800000
1376	2.000000	1.100000	0.400000	11.000000	25.300000	28.600000	30.600000	30.600000	28.600000	22.600000	12.800000	3.100000
1377	0.600000	0.700000	0.100000	10.400000	25.400000	28.500000	30.600000	30.600000	28.600000	22.700000	12.900000	2.500000
1378	0.300000	0.300000	0.100000	10.100000	25.500000	28.400000	30.500000	30.500000	28.500000	22.700000	12.800000	2.000000
1379	0.200000	0.100000	0.100000	10.000000	25.300000	28.100000	30.400000	30.500000	28.500000	22.700000	12.500000	1.800000
1380	0.200000	0.100000	0.100000	9.400000	24.900000	27.700000	30.300000	30.400000	28.300000	22.400000	11.900000	1.600000
1381	0.200000	0.000000	0.000000	6.600000	24.600000	27.300000	30.200000	30.400000	28.100000	22.000000	10.500000	1.300000
1382	0.200000	0.000000	0.000000	6.200000	24.200000	26.900000	30.100000	30.500000	28.100000	21.700000	9.800000	1.200000
1383	0.100000	0.000000	0.000000	5.700000	22.800000	25.700000	29.800000	30.400000	27.800000	20.900000	8.900000	1.000000
1384	0.100000	0.000000	0.000000	6.000000	23.400000	26.000000	29.800000	30.400000	27.900000	21.200000	9.200000	1.000000
1385	0.200000	0.000000	0.000000	6.900000	23.200000	25.700000	29.700000	30.400000	27.800000	21.400000	10.200000	0.800000
1386	0.200000	0.000000	0.000000	7.200000	23.200000	25.800000	29.600000	30.400000	27.700000	21.200000	10.200000	0.900000
1387	0.300000	0.000000	0.300000	7.500000	23.300000	25.800000	29.400000	30.300000	27.600000	21.100000	10.200000	0.800000
1388	0.300000	0.000000	0.600000	8.400000	23.100000	25.800000	29.100000	30.100000	27.400000	20.900000	9.900000	0.900000
1389	0.300000	0.100000	1.400000	9.900000	22.900000	25.700000	28.700000	29.900000	27.200000	20.500000	9.600000	1.000000
1390	0.300000	0.100000	1.800000	10.200000	22.400000	25.600000	28.200000	29.700000	27.100000	20.100000	9.500000	1.100000
1391	0.300000	0.200000	2.000000	10.200000	22.200000	25.500000	28.000000	29.500000	26.900000	19.800000	9.300000	1.000000
1392	0.300000	0.200000	2.400000	10.700000	22.300000	25.400000	27.900000	29.400000	26.800000	19.700000	9.500000	1.000000
1412	3.800000	1.600000	2.000000	7.200000	22.100000	24.700000	28.400000	27.600000	24.900000	17.600000	8.600000	1.700000
1413	3.100000	2.200000	1.600000	12.100000	25.300000	28.700000	30.700000	30.600000	28.700000	22.800000	12.900000	3.300000
1414	0.600000	0.900000	0.200000	11.100000	25.400000	28.700000	30.700000	30.700000	28.700000	22.800000	12.600000	2.200000
1415	0.300000	0.400000	0.100000	10.500000	25.400000	28.600000	30.700000	30.700000	28.600000	22.900000	12.900000	2.100000
1416	0.300000	0.300000	0.100000	10.300000	25.400000	28.500000	30.600000	30.600000	28.600000	22.800000	12.700000	1.900000
1417	0.300000	0.200000	0.100000	10.100000	25.300000	28.200000	30.500000	30.600000	28.500000	22.700000	12.300000	1.800000
1418	0.200000	0.100000	0.100000	9.500000	24.800000	27.800000	30.300000	30.400000	28.300000	22.300000	11.500000	1.500000
1419	0.200000	0.100000	0.000000	6.800000	24.300000	27.300000	30.200000	30.400000	28.200000	21.900000	10.400000	1.200000
1420	0.200000	0.000000	0.000000	6.400000	24.000000	26.900000	30.100000	30.400000	28.100000	21.700000	9.700000	1.100000
1421	0.100000	0.000000	0.000000	5.900000	22.500000	25.500000	29.700000	30.300000	27.700000	20.900000	9.000000	1.000000
1422	0.100000	0.000000	0.000000	6.600000	23.100000	25.700000	29.700000	30.300000	27.900000	21.200000	9.300000	1.000000
1423	0.200000	0.000000	0.000000	7.000000	23.000000	25.400000	29.500000	30.300000	27.700000	21.400000	10.400000	0.900000
1424	0.300000	0.000000	0.000000	7.300000	23.000000	25.400000	29.400000	30.300000	27.700000	21.200000	10.400000	0.900000
1425	0.300000	0.000000	0.300000	8.200000	23.100000	25.500000	29.200000	30.100000	27.600000	21.100000	10.400000	0.900000
1426	0.300000	0.000000	0.600000	8.800000	22.900000	25.400000	28.800000	29.900000	27.300000	20.800000	10.300000	0.900000
1427	0.300000	0.100000	1.500000	10.300000	22.700000	25.400000	28.300000	29.700000	27.100000	20.400000	10.000000	1.100000
1428	0.400000	0.200000	1.700000	10.300000	22.300000	25.200000	28.000000	29.600000	27.000000	20.000000	9.800000	1.100000
1429	0.400000	0.200000	1.700000	10.500000	22.000000	25.100000	27.700000	29.400000	26.800000	19.700000	9.700000	1.100000
1430	0.400000	0.200000	2.200000	10.900000	22.200000	25.000000	27.700000	29.300000	26.700000	19.600000	9.900000	1.200000
1451	2.300000	1.800000	0.800000	12.500000	25.300000	28.800000	30.700000	30.700000	28.700000	23.000000	12.500000	2.500000
1452	0.800000	0.900000	0.100000	12.000000	25.300000	28.800000	30.700000	30.700000	28.800000	23.000000	12.300000	1.700000
1453	0.600000	0.400000	0.000000	10.000000	25.400000	28.700000	30.700000	30.700000	28.700000	22.900000	12.200000	1.500000
1454	0.500000	0.200000	0.000000	9.900000	25.400000	28.600000	30.600000	30.700000	28.600000	22.800000	11.800000	1.400000
1455	0.500000	0.200000	0.000000	9.600000	25.200000	28.400000	30.600000	30.600000	28.600000	22.600000	11.500000	1.200000
1456	0.500000	0.200000	0.000000	9.000000	24.800000	27.900000	30.400000	30.400000	28.300000	22.200000	11.000000	1.100000
1457	0.400000	0.200000	0.000000	8.200000	24.300000	27.400000	30.200000	30.400000	28.100000	21.900000	11.100000	0.700000
1458	0.300000	0.100000	0.000000	7.800000	23.900000	26.900000	30.100000	30.400000	28.000000	21.600000	10.800000	0.700000
1459	0.200000	0.000000	0.000000	7.200000	22.400000	25.500000	29.700000	30.300000	27.700000	21.000000	10.100000	0.700000
1460	0.200000	0.000000	0.000000	7.600000	23.000000	25.700000	29.600000	30.400000	27.800000	21.400000	10.500000	0.600000
1461	0.200000	0.000000	0.000000	8.200000	22.900000	25.300000	29.400000	30.300000	27.700000	21.400000	10.600000	0.700000
1462	0.300000	0.000000	0.000000	9.100000	22.800000	25.200000	29.200000	30.200000	27.700000	21.200000	10.700000	0.700000
1463	0.300000	0.000000	0.100000	9.600000	23.000000	25.300000	29.000000	30.200000	27.600000	21.100000	10.800000	0.800000
1464	0.300000	0.000000	0.500000	9.900000	22.800000	25.200000	28.600000	30.000000	27.400000	20.900000	10.800000	0.900000
1465	0.400000	0.200000	0.800000	10.300000	22.600000	25.000000	28.200000	29.800000	27.200000	20.500000	10.800000	1.100000
1466	0.500000	0.200000	1.100000	10.300000	22.200000	24.900000	27.800000	29.500000	27.000000	20.100000	10.600000	1.200000
1467	0.600000	0.200000	1.200000	10.600000	21.900000	24.700000	27.600000	29.400000	26.900000	19.800000	10.400000	1.400000
1468	0.600000	0.300000	1.700000	11.400000	22.100000	24.700000	27.600000	29.400000	26.700000	19.700000	10.500000	1.500000
1488	2.300000	2.300000	1.500000	13.500000	25.600000	28.900000	30.700000	30.600000	28.700000	23.200000	12.600000	2.400000
1489	1.700000	1.600000	0.700000	12.400000	25.400000	28.900000	30.700000	30.700000	28.700000	23.200000	12.400000	2.200000
1490	0.700000	0.900000	0.200000	11.900000	25.400000	28.800000	30.700000	30.700000	28.700000	23.100000	12.100000	1.600000
1491	0.600000	0.400000	0.100000	10.000000	25.400000	28.800000	30.700000	30.700000	28.700000	22.800000	12.000000	1.400000
1492	0.600000	0.400000	0.000000	9.900000	25.300000	28.600000	30.700000	30.700000	28.600000	22.800000	11.600000	1.300000
1493	0.500000	0.400000	0.000000	9.600000	25.100000	28.400000	30.600000	30.600000	28.600000	22.600000	11.300000	1.100000
1494	0.500000	0.200000	0.000000	9.100000	24.700000	27.900000	30.300000	30.500000	28.300000	22.200000	11.000000	1.000000
1495	0.400000	0.200000	0.000000	8.800000	24.100000	27.300000	30.100000	30.300000	28.000000	21.800000	11.200000	0.700000
1496	0.300000	0.100000	0.000000	7.900000	23.700000	26.800000	30.000000	30.400000	27.900000	21.700000	11.000000	0.700000
1497	0.200000	0.100000	0.000000	7.300000	22.300000	25.400000	29.500000	30.200000	27.600000	21.100000	10.400000	0.600000
1498	0.300000	0.100000	0.000000	7.700000	22.900000	25.500000	29.500000	30.300000	27.800000	21.400000	10.700000	0.500000
1499	0.300000	0.000000	0.000000	8.900000	22.700000	25.100000	29.200000	30.200000	27.700000	21.400000	10.600000	0.700000
1500	0.300000	0.000000	0.000000	9.300000	22.700000	25.100000	28.900000	30.100000	27.600000	21.300000	10.700000	0.800000
1501	0.300000	0.000000	0.200000	9.800000	22.800000	25.100000	28.700000	30.100000	27.600000	21.200000	10.900000	0.800000
1502	0.300000	0.100000	0.600000	10.100000	22.700000	25.000000	28.400000	29.900000	27.400000	21.100000	11.000000	1.000000
1503	0.400000	0.200000	0.800000	10.500000	22.400000	24.800000	27.900000	29.700000	27.200000	20.800000	11.100000	1.300000
1504	0.500000	0.300000	1.000000	10.500000	21.900000	24.500000	27.500000	29.500000	27.000000	20.300000	11.000000	1.500000
1505	0.700000	0.300000	1.200000	10.800000	21.800000	24.400000	27.300000	29.400000	26.900000	20.000000	10.900000	1.800000
1506	0.800000	0.300000	1.600000	11.600000	22.000000	24.400000	27.400000	29.300000	26.800000	19.900000	11.100000	1.800000
1526	1.800000	2.300000	1.900000	13.800000	25.400000	28.900000	30.700000	30.600000	28.600000	23.000000	12.200000	2.100000
1527	1.100000	1.500000	0.700000	12.400000	25.100000	28.900000	30.700000	30.600000	28.700000	23.000000	11.900000	1.500000
1528	0.900000	1.100000	0.400000	11.900000	24.900000	28.700000	30.700000	30.600000	28.700000	22.900000	11.700000	1.400000
1529	0.600000	0.500000	0.300000	10.100000	25.000000	28.700000	30.700000	30.600000	28.600000	22.600000	11.700000	1.300000
1530	0.500000	0.400000	0.300000	10.000000	24.900000	28.500000	30.600000	30.600000	28.500000	22.500000	11.600000	1.000000
1531	0.500000	0.400000	0.000000	9.700000	24.700000	28.200000	30.500000	30.500000	28.400000	22.300000	11.300000	1.000000
1532	0.500000	0.300000	0.000000	9.200000	24.300000	27.700000	30.200000	30.400000	28.200000	22.000000	11.100000	0.900000
1533	0.400000	0.100000	0.000000	8.800000	23.800000	27.200000	30.000000	30.300000	27.900000	21.700000	11.100000	0.600000
1534	0.300000	0.100000	0.000000	7.800000	23.300000	26.600000	29.800000	30.200000	27.700000	21.500000	10.900000	0.600000
1535	0.300000	0.100000	0.000000	7.100000	21.800000	25.000000	29.100000	30.000000	27.400000	20.700000	10.400000	0.400000
1536	0.300000	0.100000	0.000000	7.500000	22.600000	25.200000	29.100000	30.100000	27.600000	21.300000	10.700000	0.400000
1537	0.300000	0.000000	0.000000	9.100000	22.500000	24.900000	28.800000	30.100000	27.600000	21.300000	10.700000	0.700000
1538	0.300000	0.000000	0.000000	9.500000	22.500000	24.800000	28.600000	30.000000	27.500000	21.300000	10.900000	0.800000
1539	0.300000	0.100000	0.200000	10.000000	22.500000	24.700000	28.300000	29.900000	27.500000	21.200000	11.100000	0.900000
1540	0.300000	0.100000	0.700000	10.300000	22.300000	24.500000	28.000000	29.800000	27.400000	21.100000	11.200000	1.000000
1541	0.500000	0.200000	0.900000	10.900000	22.100000	24.300000	27.500000	29.600000	27.200000	20.900000	11.400000	1.400000
1542	0.500000	0.300000	1.000000	10.600000	21.500000	24.000000	26.900000	29.300000	27.000000	20.500000	11.300000	1.600000
1543	0.800000	0.300000	1.200000	11.000000	21.400000	23.900000	26.800000	29.200000	26.900000	20.100000	11.300000	2.200000
1544	0.900000	0.300000	1.400000	11.700000	21.700000	23.900000	26.900000	29.200000	26.800000	20.000000	11.600000	2.300000
1545	0.800000	0.200000	2.700000	11.700000	21.800000	23.800000	27.100000	29.200000	26.700000	19.900000	11.600000	2.100000
1546	0.800000	0.200000	3.100000	11.800000	21.600000	23.600000	27.100000	29.100000	26.600000	19.600000	11.700000	2.300000
1547	1.000000	0.200000	4.100000	12.200000	21.800000	23.500000	27.200000	29.000000	26.500000	19.400000	11.700000	2.300000
1548	1.100000	0.400000	4.700000	12.800000	22.300000	23.600000	27.300000	28.900000	26.400000	19.400000	11.800000	2.500000
1562	4.200000	3.800000	5.400000	13.100000	16.800000	23.000000	25.900000	23.600000	18.600000	14.000000	6.400000	1.200000
1563	2.400000	2.700000	2.400000	14.200000	25.800000	29.000000	30.600000	30.500000	28.500000	23.000000	12.100000	2.100000
1564	1.100000	2.000000	1.500000	13.600000	25.700000	29.000000	30.600000	30.600000	28.600000	23.100000	11.900000	1.400000
1565	1.000000	1.400000	0.800000	12.300000	25.200000	29.000000	30.700000	30.600000	28.600000	23.100000	11.800000	1.400000
1566	0.800000	1.200000	0.600000	11.900000	25.000000	28.800000	30.700000	30.600000	28.600000	22.800000	11.600000	1.300000
1567	0.600000	0.600000	0.700000	10.300000	25.100000	28.700000	30.600000	30.600000	28.600000	22.600000	11.600000	1.100000
1568	0.500000	0.400000	0.400000	10.200000	25.100000	28.500000	30.500000	30.500000	28.500000	22.400000	11.500000	0.900000
1569	0.500000	0.400000	0.200000	9.800000	24.800000	28.100000	30.400000	30.500000	28.300000	22.300000	11.400000	0.900000
1570	0.400000	0.300000	0.000000	9.300000	24.300000	27.700000	30.100000	30.300000	28.100000	22.000000	11.000000	0.600000
1571	0.300000	0.100000	0.000000	8.700000	23.800000	27.100000	29.900000	30.300000	27.800000	21.700000	11.300000	0.400000
1572	0.300000	0.100000	0.000000	8.000000	23.400000	26.600000	29.700000	30.200000	27.700000	21.500000	11.000000	0.400000
1573	0.300000	0.100000	0.000000	7.400000	22.000000	25.000000	29.000000	30.000000	27.300000	20.900000	10.500000	0.400000
1574	0.300000	0.100000	0.000000	7.800000	22.600000	25.200000	29.000000	30.100000	27.600000	21.400000	10.900000	0.400000
1575	0.300000	0.100000	0.000000	9.400000	22.500000	24.800000	28.700000	30.000000	27.500000	21.500000	11.000000	0.700000
1576	0.300000	0.100000	0.000000	9.800000	22.500000	24.600000	28.300000	29.900000	27.500000	21.400000	11.100000	0.800000
1577	0.300000	0.200000	0.300000	10.300000	22.500000	24.600000	28.200000	29.900000	27.500000	21.400000	11.500000	0.900000
1578	0.300000	0.200000	0.700000	10.600000	22.300000	24.400000	27.800000	29.700000	27.300000	21.300000	11.600000	1.000000
1579	0.500000	0.300000	1.000000	11.300000	22.000000	24.100000	27.300000	29.600000	27.200000	21.200000	11.900000	1.600000
1580	0.600000	0.300000	1.000000	11.200000	21.600000	23.700000	26.700000	29.400000	27.100000	20.900000	11.900000	2.000000
1581	0.800000	0.300000	1.200000	11.200000	21.500000	23.600000	26.500000	29.200000	26.900000	20.700000	11.900000	2.200000
1582	1.100000	0.400000	1.400000	11.900000	21.800000	23.700000	26.700000	29.300000	26.900000	20.500000	12.200000	2.500000
1583	1.000000	0.200000	2.600000	12.200000	21.800000	23.600000	27.000000	29.300000	26.800000	20.400000	12.200000	2.400000
1584	1.200000	0.200000	2.900000	12.300000	21.600000	23.400000	27.100000	29.300000	26.600000	20.100000	12.400000	2.600000
1585	1.200000	0.300000	3.800000	12.500000	21.900000	23.300000	27.200000	29.200000	26.600000	19.900000	12.500000	2.800000
1586	1.300000	0.400000	4.500000	13.100000	22.400000	23.400000	27.400000	29.200000	26.500000	19.900000	12.600000	2.900000
1587	1.600000	1.100000	5.200000	14.300000	22.900000	23.600000	27.700000	29.100000	26.400000	20.000000	12.800000	3.400000
1599	3.600000	4.400000	6.700000	15.200000	25.200000	28.600000	30.200000	30.100000	27.900000	22.100000	11.400000	2.700000
1600	2.700000	3.600000	5.200000	14.500000	25.300000	28.800000	30.400000	30.300000	28.200000	22.400000	11.300000	2.100000
1601	1.400000	2.900000	2.700000	13.300000	25.600000	29.000000	30.500000	30.500000	28.400000	23.000000	11.200000	1.200000
1602	0.900000	2.300000	1.500000	12.600000	25.500000	29.000000	30.600000	30.500000	28.500000	23.000000	11.200000	1.000000
1603	0.900000	1.700000	1.300000	12.000000	25.000000	28.900000	30.600000	30.500000	28.400000	22.700000	10.300000	1.000000
1604	0.800000	1.300000	1.200000	11.700000	24.800000	28.600000	30.500000	30.500000	28.300000	22.400000	10.200000	0.900000
1605	0.700000	0.600000	0.800000	11.100000	24.800000	28.500000	30.500000	30.500000	28.300000	22.400000	11.100000	0.900000
1606	0.600000	0.400000	0.700000	11.000000	24.800000	28.300000	30.400000	30.500000	28.200000	22.300000	11.000000	0.900000
1607	0.500000	0.300000	0.400000	10.600000	24.600000	28.000000	30.200000	30.400000	28.000000	22.200000	10.600000	0.800000
1608	0.500000	0.200000	0.300000	10.000000	24.100000	27.500000	30.000000	30.300000	27.800000	21.900000	10.400000	0.800000
1609	0.300000	0.100000	0.000000	9.600000	23.700000	27.000000	29.800000	30.200000	27.700000	21.700000	10.800000	0.700000
1610	0.200000	0.100000	0.000000	9.200000	23.200000	26.500000	29.500000	30.100000	27.600000	21.500000	10.600000	0.700000
1611	0.200000	0.100000	0.000000	8.600000	21.900000	24.900000	28.600000	29.800000	27.200000	20.900000	10.200000	0.500000
1612	0.200000	0.100000	0.000000	9.100000	22.400000	25.000000	28.600000	29.900000	27.400000	21.400000	10.600000	0.600000
1613	0.300000	0.100000	0.000000	9.600000	22.400000	24.500000	28.200000	29.800000	27.400000	21.400000	10.200000	0.900000
1614	0.400000	0.100000	0.000000	10.100000	22.400000	24.400000	27.900000	29.700000	27.400000	21.500000	10.500000	1.200000
1615	0.400000	0.300000	0.300000	10.600000	22.400000	24.400000	27.800000	29.700000	27.400000	21.500000	10.900000	1.400000
1616	0.400000	0.400000	0.700000	10.900000	22.300000	24.100000	27.500000	29.600000	27.300000	21.500000	11.100000	1.600000
1617	0.700000	0.400000	1.400000	12.000000	22.100000	23.800000	27.100000	29.500000	27.200000	21.200000	12.400000	1.800000
1618	0.900000	0.500000	1.500000	12.000000	21.600000	23.400000	26.500000	29.300000	27.000000	20.900000	12.500000	2.100000
1619	1.200000	0.500000	1.400000	12.100000	21.500000	23.200000	26.300000	29.200000	26.900000	20.700000	12.500000	2.500000
1620	1.400000	0.500000	1.900000	12.500000	21.700000	23.300000	26.600000	29.300000	26.900000	20.700000	12.900000	2.900000
1621	1.300000	0.600000	1.900000	13.000000	21.800000	23.300000	26.900000	29.400000	26.900000	20.700000	13.200000	3.400000
1622	1.500000	0.700000	2.500000	13.100000	21.500000	23.200000	26.900000	29.300000	26.700000	20.400000	13.400000	4.100000
1623	1.800000	0.800000	2.900000	13.400000	21.700000	23.200000	27.200000	29.300000	26.600000	20.200000	13.500000	4.700000
1624	2.000000	0.900000	4.200000	14.000000	22.200000	23.300000	27.400000	29.200000	26.600000	20.200000	13.700000	5.000000
1625	2.600000	1.400000	4.000000	14.600000	22.700000	23.400000	27.700000	29.300000	26.500000	20.300000	13.600000	5.800000
1626	3.200000	1.900000	4.400000	15.000000	23.000000	23.300000	27.900000	29.300000	26.400000	20.000000	13.500000	6.100000
1627	3.600000	2.400000	4.700000	15.600000	23.400000	23.500000	28.200000	29.300000	26.500000	20.400000	13.700000	6.400000
1637	2.700000	3.900000	6.000000	14.500000	25.200000	28.600000	30.200000	30.100000	27.700000	22.100000	11.000000	2.100000
1638	1.300000	3.000000	4.100000	13.900000	25.100000	28.800000	30.400000	30.300000	28.000000	22.400000	10.900000	1.600000
1639	1.000000	2.600000	2.500000	13.000000	25.500000	29.000000	30.500000	30.400000	28.300000	22.900000	11.000000	1.100000
1640	0.900000	2.200000	1.500000	12.400000	25.300000	28.900000	30.500000	30.400000	28.300000	22.800000	11.000000	1.000000
1641	0.800000	1.600000	1.900000	12.000000	24.800000	28.800000	30.500000	30.400000	28.200000	22.500000	10.000000	0.900000
1642	0.700000	1.200000	1.800000	11.800000	24.500000	28.500000	30.400000	30.400000	28.100000	22.200000	9.800000	0.800000
1643	0.500000	0.600000	1.100000	11.100000	24.700000	28.400000	30.400000	30.400000	28.000000	22.100000	10.500000	0.800000
1644	0.600000	0.400000	0.800000	10.900000	24.600000	28.200000	30.200000	30.300000	28.000000	22.100000	10.500000	0.800000
1645	0.500000	0.400000	0.600000	10.500000	24.400000	27.900000	30.100000	30.200000	27.800000	22.000000	10.400000	0.800000
1646	0.500000	0.200000	0.400000	10.100000	23.900000	27.400000	29.800000	30.100000	27.600000	21.800000	10.300000	0.800000
1647	0.200000	0.200000	0.100000	9.600000	23.500000	26.900000	29.500000	30.000000	27.500000	21.700000	10.800000	0.700000
1648	0.200000	0.100000	0.100000	9.300000	23.000000	26.300000	29.200000	29.900000	27.300000	21.500000	10.600000	0.700000
1649	0.200000	0.100000	0.000000	8.700000	21.700000	24.700000	28.100000	29.600000	26.900000	20.700000	10.100000	0.500000
1650	0.200000	0.100000	0.000000	9.100000	22.300000	24.800000	28.100000	29.700000	27.200000	21.300000	10.600000	0.600000
1651	0.400000	0.100000	0.000000	9.700000	22.300000	24.300000	27.700000	29.600000	27.200000	21.400000	10.300000	1.000000
1652	0.400000	0.200000	0.000000	10.300000	22.300000	24.200000	27.500000	29.600000	27.200000	21.500000	10.600000	1.100000
1653	0.400000	0.400000	0.400000	10.800000	22.400000	24.100000	27.400000	29.600000	27.200000	21.600000	11.100000	1.400000
1654	0.500000	0.500000	1.000000	11.100000	22.200000	23.900000	27.200000	29.500000	27.200000	21.600000	11.400000	1.600000
1655	0.700000	0.500000	1.500000	12.200000	21.900000	23.500000	26.800000	29.400000	27.100000	21.300000	12.800000	1.900000
1656	1.000000	0.600000	1.600000	12.200000	21.400000	23.100000	26.300000	29.300000	27.000000	21.200000	12.900000	2.400000
1657	1.300000	0.600000	1.600000	12.300000	21.300000	22.900000	26.100000	29.200000	26.900000	21.000000	12.900000	2.800000
1658	1.500000	0.600000	1.900000	12.700000	21.600000	23.000000	26.400000	29.300000	26.900000	21.000000	13.300000	3.200000
1659	1.600000	0.700000	1.900000	13.200000	21.500000	23.000000	26.700000	29.300000	26.900000	21.000000	13.600000	3.900000
1660	1.800000	0.700000	2.500000	13.200000	21.300000	22.800000	26.700000	29.200000	26.700000	20.600000	13.700000	4.700000
1661	2.300000	0.800000	2.900000	13.500000	21.600000	22.900000	27.000000	29.200000	26.600000	20.500000	13.900000	5.200000
1662	2.700000	1.000000	4.100000	14.000000	22.100000	23.100000	27.300000	29.200000	26.500000	20.600000	14.000000	5.700000
1663	3.400000	1.700000	4.000000	14.300000	22.600000	23.200000	27.700000	29.300000	26.500000	20.600000	14.000000	6.500000
1664	3.800000	2.100000	4.400000	14.700000	22.800000	23.200000	27.900000	29.300000	26.400000	20.400000	14.000000	6.700000
1665	4.200000	2.600000	4.700000	15.500000	23.200000	23.300000	28.200000	29.400000	26.400000	20.800000	14.200000	6.900000
1666	4.500000	3.100000	4.900000	15.800000	23.400000	23.100000	28.200000	29.200000	26.300000	20.600000	14.100000	7.000000
1667	4.300000	3.800000	7.000000	16.500000	23.700000	23.300000	28.500000	29.300000	26.400000	21.000000	14.200000	7.100000
1674	2.500000	4.200000	7.000000	15.100000	25.300000	28.600000	30.300000	30.000000	27.600000	22.200000	10.700000	2.000000
1675	1.700000	3.600000	5.500000	14.200000	25.400000	28.800000	30.400000	30.200000	27.800000	22.400000	10.800000	1.700000
1676	1.100000	2.800000	3.500000	13.600000	25.200000	28.800000	30.400000	30.300000	28.000000	22.500000	10.800000	1.300000
1677	0.800000	2.300000	2.800000	12.900000	25.500000	29.000000	30.500000	30.400000	28.200000	22.800000	10.700000	1.000000
1678	0.700000	2.000000	2.500000	12.500000	25.300000	28.900000	30.500000	30.300000	28.100000	22.700000	10.600000	0.900000
1679	0.600000	1.500000	2.300000	12.100000	24.700000	28.700000	30.400000	30.300000	28.100000	22.300000	9.700000	0.900000
1680	0.500000	1.200000	2.100000	11.800000	24.300000	28.400000	30.400000	30.300000	27.900000	21.900000	9.500000	0.700000
1681	0.400000	0.600000	1.200000	11.100000	24.500000	28.300000	30.300000	30.300000	27.900000	21.900000	10.100000	0.700000
1682	0.400000	0.500000	1.000000	10.900000	24.400000	28.100000	30.200000	30.200000	27.800000	21.900000	10.200000	0.800000
1683	0.500000	0.400000	0.700000	10.600000	24.100000	27.700000	29.900000	30.100000	27.700000	21.900000	10.200000	0.800000
1684	0.400000	0.300000	0.400000	10.200000	23.700000	27.300000	29.600000	30.000000	27.500000	21.800000	10.100000	0.700000
1685	0.200000	0.200000	0.200000	9.800000	23.300000	26.700000	29.300000	29.900000	27.400000	21.600000	10.600000	0.700000
1686	0.200000	0.100000	0.200000	9.400000	22.800000	26.100000	28.900000	29.800000	27.200000	21.500000	10.500000	0.700000
1687	0.200000	0.100000	0.100000	8.800000	21.500000	24.500000	27.800000	29.400000	26.700000	20.800000	10.000000	0.500000
1688	0.200000	0.100000	0.000000	9.300000	22.100000	24.700000	27.800000	29.600000	27.000000	21.300000	10.600000	0.600000
1689	0.400000	0.100000	0.000000	9.800000	22.200000	24.300000	27.500000	29.500000	27.000000	21.500000	10.100000	0.900000
1690	0.400000	0.200000	0.000000	10.500000	22.300000	24.200000	27.200000	29.500000	27.000000	21.600000	10.700000	1.100000
1691	0.400000	0.500000	0.400000	11.000000	22.300000	24.100000	27.200000	29.500000	27.100000	21.700000	11.200000	1.300000
1692	0.500000	0.600000	1.000000	11.300000	22.100000	23.800000	27.000000	29.400000	27.200000	21.800000	11.600000	1.700000
1693	0.900000	0.700000	1.500000	12.400000	21.900000	23.500000	26.700000	29.400000	27.100000	21.700000	13.100000	2.200000
1694	1.100000	0.700000	1.600000	12.400000	21.400000	23.100000	26.200000	29.300000	27.100000	21.600000	13.300000	2.700000
1695	1.400000	0.700000	1.600000	12.500000	21.200000	22.900000	26.100000	29.200000	27.000000	21.400000	13.300000	3.100000
1696	1.600000	0.700000	1.700000	12.800000	21.400000	22.900000	26.400000	29.300000	26.900000	21.300000	13.600000	3.400000
1697	1.700000	0.700000	1.400000	13.300000	21.400000	23.000000	26.700000	29.300000	26.900000	21.400000	14.000000	4.700000
1698	2.300000	0.800000	2.000000	13.300000	21.100000	22.800000	26.700000	29.200000	26.700000	21.000000	14.000000	5.500000
1699	2.600000	0.900000	2.900000	13.500000	21.400000	22.800000	27.000000	29.200000	26.600000	20.900000	14.200000	6.000000
1700	3.000000	1.000000	3.700000	13.900000	21.900000	23.100000	27.300000	29.200000	26.500000	21.000000	14.400000	6.400000
1701	3.800000	2.000000	4.000000	14.100000	22.400000	23.200000	27.900000	29.300000	26.500000	21.100000	14.500000	7.100000
1702	4.500000	2.300000	4.400000	14.600000	22.700000	23.200000	28.100000	29.400000	26.500000	21.000000	14.500000	7.300000
1703	4.800000	2.800000	4.700000	15.100000	23.200000	23.400000	28.400000	29.500000	26.500000	21.300000	14.600000	7.400000
1704	5.000000	3.400000	5.100000	15.500000	23.400000	23.300000	28.500000	29.400000	26.500000	21.300000	14.600000	7.500000
1705	4.800000	3.800000	6.900000	16.400000	23.800000	23.400000	28.700000	29.500000	26.500000	21.500000	14.800000	7.600000
1706	5.400000	4.700000	7.800000	16.800000	24.000000	23.600000	28.900000	29.500000	26.500000	21.600000	14.700000	7.600000
1712	1.300000	3.300000	6.000000	14.500000	25.100000	28.600000	30.300000	29.900000	27.500000	21.900000	9.800000	1.200000
1713	0.900000	3.000000	5.200000	13.600000	25.000000	28.700000	30.400000	30.000000	27.700000	22.000000	10.200000	1.200000
1714	0.900000	2.600000	4.500000	13.000000	24.700000	28.700000	30.400000	30.100000	27.800000	22.000000	10.200000	1.200000
1715	0.700000	2.100000	3.300000	12.600000	24.900000	28.800000	30.400000	30.200000	28.000000	22.300000	10.200000	0.900000
1716	0.600000	1.800000	2.900000	12.300000	24.500000	28.600000	30.300000	30.100000	27.800000	22.100000	10.100000	0.800000
1717	0.500000	1.500000	2.700000	11.800000	24.000000	28.400000	30.300000	30.100000	27.700000	21.700000	9.100000	0.800000
1718	0.400000	1.300000	2.400000	11.500000	23.600000	28.100000	30.200000	30.100000	27.600000	21.500000	9.000000	0.700000
1719	0.300000	0.600000	1.300000	10.900000	23.800000	28.100000	30.100000	30.100000	27.500000	21.400000	9.300000	0.700000
1720	0.400000	0.500000	1.100000	10.700000	23.700000	27.900000	30.000000	30.000000	27.400000	21.400000	9.400000	0.700000
1721	0.400000	0.400000	1.000000	10.400000	23.500000	27.500000	29.700000	29.900000	27.300000	21.400000	9.500000	0.700000
1722	0.400000	0.300000	0.600000	10.000000	23.100000	27.000000	29.300000	29.700000	27.200000	21.300000	9.700000	0.700000
1723	0.200000	0.200000	0.400000	9.600000	22.700000	26.400000	28.900000	29.600000	27.000000	21.300000	10.200000	0.700000
1724	0.200000	0.200000	0.200000	9.300000	22.200000	25.600000	28.400000	29.500000	26.800000	21.100000	10.100000	0.600000
1725	0.100000	0.100000	0.200000	8.600000	21.000000	23.900000	27.000000	29.000000	26.200000	20.400000	9.700000	0.500000
1726	0.100000	0.100000	0.000000	9.200000	21.700000	24.200000	27.200000	29.200000	26.700000	21.000000	10.200000	0.600000
1727	0.300000	0.100000	0.000000	9.800000	21.700000	23.800000	26.900000	29.100000	26.600000	21.200000	9.800000	0.800000
1728	0.400000	0.200000	0.000000	10.300000	21.800000	23.600000	26.700000	29.100000	26.700000	21.400000	10.600000	1.000000
1729	0.500000	0.500000	0.400000	11.000000	21.900000	23.600000	26.600000	29.200000	26.900000	21.600000	11.200000	1.300000
1730	0.500000	0.600000	1.200000	11.300000	21.700000	23.300000	26.400000	29.200000	27.000000	21.800000	11.700000	1.500000
1731	1.000000	0.700000	1.400000	12.400000	21.500000	23.000000	26.100000	29.200000	27.000000	21.600000	13.200000	2.400000
1732	1.100000	0.700000	1.600000	12.400000	21.000000	22.600000	25.700000	29.100000	26.900000	21.600000	13.300000	2.900000
1733	1.500000	0.700000	1.600000	12.500000	20.800000	22.400000	25.600000	29.000000	26.800000	21.500000	13.500000	3.200000
1734	1.700000	0.800000	1.800000	12.700000	20.900000	22.400000	25.900000	29.000000	26.800000	21.400000	13.700000	3.600000
1735	2.000000	0.800000	1.500000	13.100000	20.800000	22.400000	26.200000	29.100000	26.800000	21.400000	14.000000	4.900000
1736	2.500000	0.800000	2.000000	13.100000	20.500000	22.100000	26.200000	29.000000	26.600000	21.100000	14.100000	5.900000
1737	2.800000	0.900000	2.900000	13.200000	20.700000	22.200000	26.500000	29.000000	26.500000	21.000000	14.300000	6.300000
1738	3.300000	1.000000	3.600000	13.600000	21.300000	22.400000	27.100000	29.000000	26.400000	21.100000	14.500000	6.600000
1739	4.200000	2.100000	3.900000	13.800000	22.000000	22.700000	27.700000	29.300000	26.500000	21.200000	14.600000	7.400000
1740	4.800000	2.500000	4.400000	14.200000	22.300000	22.700000	28.000000	29.300000	26.400000	21.200000	14.700000	7.600000
1741	5.100000	3.000000	4.700000	14.800000	22.800000	22.900000	28.300000	29.400000	26.500000	21.500000	14.900000	7.800000
1742	5.400000	3.500000	5.300000	15.200000	23.100000	22.900000	28.500000	29.400000	26.400000	21.500000	14.900000	7.900000
1743	5.500000	3.900000	7.000000	16.100000	23.400000	23.000000	28.700000	29.400000	26.500000	21.700000	15.100000	8.100000
1744	5.900000	5.200000	7.700000	16.500000	23.700000	23.200000	28.900000	29.500000	26.400000	21.800000	15.000000	7.900000
1745	6.000000	5.600000	8.000000	16.700000	23.800000	23.200000	28.900000	29.400000	26.300000	21.700000	14.800000	7.700000
1749	1.000000	3.600000	6.200000	15.600000	25.100000	28.700000	30.300000	29.800000	27.500000	21.900000	10.000000	1.300000
1750	0.800000	3.000000	5.000000	14.000000	24.900000	28.700000	30.300000	29.900000	27.500000	21.900000	9.600000	1.200000
1751	0.800000	2.800000	4.500000	13.800000	24.800000	28.700000	30.300000	29.900000	27.600000	21.800000	9.600000	1.200000
1752	0.800000	2.600000	4.300000	13.300000	24.600000	28.700000	30.400000	30.000000	27.600000	21.800000	9.500000	1.100000
1753	0.600000	1.800000	3.700000	12.500000	24.800000	28.700000	30.300000	30.100000	27.800000	22.100000	9.700000	0.700000
1754	0.400000	1.600000	3.600000	12.200000	24.400000	28.500000	30.200000	30.000000	27.600000	21.900000	9.500000	0.700000
1755	0.300000	1.300000	3.300000	11.900000	23.800000	28.200000	30.100000	29.800000	27.400000	21.500000	9.200000	0.600000
1756	0.300000	1.100000	2.800000	11.700000	23.400000	27.900000	30.000000	29.800000	27.200000	21.100000	9.100000	0.500000
1757	0.200000	0.700000	1.700000	11.400000	23.600000	27.800000	29.900000	29.900000	27.100000	21.200000	10.000000	0.700000
1758	0.200000	0.600000	1.100000	11.200000	23.400000	27.700000	29.800000	29.800000	27.100000	21.200000	10.100000	0.700000
1759	0.200000	0.500000	0.900000	10.900000	23.200000	27.300000	29.500000	29.700000	26.900000	21.200000	10.200000	0.700000
1760	0.200000	0.300000	0.800000	10.500000	22.900000	26.800000	29.100000	29.300000	26.700000	21.100000	9.700000	0.700000
1761	0.200000	0.500000	0.600000	10.700000	22.300000	26.100000	28.500000	29.200000	26.500000	21.000000	9.300000	0.700000
1762	0.200000	0.300000	0.500000	10.200000	22.000000	25.400000	27.900000	29.100000	26.400000	20.900000	9.300000	0.700000
1763	0.200000	0.200000	0.100000	9.400000	20.900000	23.800000	26.500000	28.600000	25.900000	20.300000	9.000000	0.500000
1764	0.100000	0.100000	0.100000	9.900000	21.500000	24.100000	26.700000	28.800000	26.300000	20.900000	9.300000	0.800000
1765	0.300000	0.100000	0.200000	10.000000	21.700000	23.700000	26.300000	28.800000	26.400000	21.100000	10.100000	1.000000
1766	0.400000	0.200000	0.300000	10.600000	21.800000	23.600000	26.200000	28.800000	26.500000	21.300000	11.000000	1.200000
1767	0.500000	0.400000	1.000000	11.100000	21.900000	23.700000	26.300000	29.000000	26.800000	21.600000	11.600000	1.500000
1768	0.500000	0.500000	1.400000	11.300000	21.800000	23.500000	26.200000	29.000000	26.900000	21.900000	12.200000	1.700000
1769	1.000000	0.700000	1.400000	12.500000	21.600000	23.100000	26.000000	29.000000	26.800000	21.900000	13.300000	2.900000
1770	1.100000	0.700000	1.500000	12.400000	21.100000	22.700000	25.600000	28.800000	26.700000	21.800000	13.400000	3.200000
1771	1.200000	0.800000	1.600000	12.500000	20.900000	22.600000	25.500000	28.800000	26.600000	21.800000	13.600000	3.700000
1772	1.500000	0.800000	1.800000	12.700000	21.000000	22.700000	25.900000	29.000000	26.700000	21.800000	13.900000	4.600000
1773	2.600000	0.800000	2.200000	13.400000	21.000000	22.600000	26.300000	29.100000	26.600000	21.700000	14.300000	5.500000
1774	3.100000	1.000000	2.400000	13.300000	20.700000	22.400000	26.300000	29.000000	26.400000	21.400000	14.400000	6.300000
1775	3.400000	1.100000	2.700000	13.400000	20.800000	22.400000	26.500000	28.900000	26.300000	21.200000	14.600000	6.500000
1776	3.800000	1.600000	3.000000	13.800000	21.400000	22.500000	27.100000	29.000000	26.400000	21.300000	14.800000	6.700000
1777	4.900000	2.000000	4.000000	13.800000	22.100000	22.900000	27.800000	29.300000	26.500000	21.700000	15.200000	8.100000
1778	5.300000	2.700000	4.500000	14.200000	22.400000	22.900000	28.000000	29.300000	26.400000	21.600000	15.200000	8.400000
1779	5.500000	3.400000	5.700000	14.800000	22.800000	23.200000	28.400000	29.400000	26.500000	21.800000	15.400000	8.600000
1780	5.900000	4.300000	6.000000	15.100000	23.000000	23.200000	28.600000	29.400000	26.400000	21.800000	15.400000	8.800000
1781	6.400000	4.000000	7.600000	15.700000	23.300000	23.300000	28.700000	29.500000	26.400000	21.700000	15.300000	9.000000
1782	6.800000	5.100000	8.000000	16.100000	23.600000	23.500000	28.800000	29.500000	26.300000	21.700000	15.300000	9.000000
1783	6.600000	6.100000	8.600000	16.300000	23.600000	23.500000	28.900000	29.500000	26.200000	21.700000	15.100000	8.600000
1787	0.800000	3.300000	6.200000	15.700000	25.200000	28.600000	30.300000	29.700000	27.300000	21.800000	9.300000	1.200000
1788	0.700000	3.000000	5.300000	14.400000	25.000000	28.600000	30.300000	29.800000	27.300000	21.700000	9.400000	1.100000
1789	0.700000	2.800000	5.200000	14.000000	24.800000	28.600000	30.300000	29.800000	27.400000	21.600000	9.300000	1.100000
1790	0.600000	2.700000	5.000000	14.000000	24.600000	28.500000	30.300000	29.900000	27.400000	21.600000	9.200000	1.000000
1791	0.400000	1.900000	4.700000	13.000000	24.700000	28.600000	30.300000	29.900000	27.600000	21.900000	9.300000	0.700000
1792	0.300000	1.700000	4.300000	12.800000	24.200000	28.300000	30.200000	29.800000	27.400000	21.700000	9.200000	0.600000
1793	0.300000	1.400000	3.800000	12.300000	23.600000	28.000000	30.000000	29.600000	27.100000	21.300000	9.000000	0.500000
1794	0.200000	1.200000	3.400000	12.000000	23.300000	27.800000	29.800000	29.600000	26.900000	20.900000	9.000000	0.400000
1795	0.200000	0.900000	2.100000	11.900000	23.400000	27.700000	29.800000	29.600000	26.900000	21.000000	9.900000	0.600000
1796	0.200000	0.800000	1.700000	11.400000	23.300000	27.400000	29.500000	29.600000	26.800000	21.000000	10.000000	0.700000
1797	0.200000	0.600000	1.400000	11.100000	23.100000	27.100000	29.300000	29.500000	26.700000	21.000000	9.700000	0.700000
1798	0.200000	0.400000	1.000000	10.700000	22.700000	26.600000	28.800000	29.100000	26.500000	20.900000	9.600000	0.700000
1799	0.200000	0.700000	1.000000	11.000000	22.200000	26.000000	28.300000	28.900000	26.200000	20.900000	9.300000	0.700000
1800	0.200000	0.600000	0.700000	10.700000	21.900000	25.300000	27.600000	28.800000	26.200000	20.900000	9.300000	0.700000
1801	0.100000	0.300000	0.300000	9.600000	20.800000	23.700000	26.000000	28.200000	25.600000	20.200000	8.800000	0.500000
1802	0.100000	0.200000	0.200000	10.200000	21.400000	24.000000	26.200000	28.600000	26.100000	20.800000	9.300000	0.700000
1803	0.300000	0.200000	0.200000	10.300000	21.600000	23.700000	25.900000	28.500000	26.100000	21.000000	10.000000	0.900000
1804	0.400000	0.200000	0.400000	10.800000	21.700000	23.600000	25.800000	28.600000	26.300000	21.300000	11.000000	1.200000
1805	0.500000	0.500000	1.200000	11.300000	21.800000	23.700000	26.000000	28.800000	26.600000	21.700000	11.700000	1.500000
1806	0.600000	0.600000	1.600000	11.500000	21.700000	23.600000	26.000000	28.800000	26.600000	21.800000	12.200000	1.800000
1807	1.000000	0.800000	1.600000	12.800000	21.500000	23.300000	25.700000	28.800000	26.600000	22.000000	13.300000	3.000000
1808	1.100000	0.800000	1.800000	12.700000	21.100000	23.000000	25.500000	28.700000	26.600000	22.000000	13.500000	3.500000
1809	1.200000	0.900000	2.000000	12.800000	21.000000	22.900000	25.500000	28.700000	26.500000	22.000000	13.800000	4.200000
1810	1.600000	1.000000	2.300000	13.000000	21.200000	23.100000	26.000000	28.900000	26.600000	22.000000	14.100000	4.700000
1811	2.800000	1.400000	2.400000	13.600000	21.200000	23.100000	26.500000	29.100000	26.600000	22.000000	14.600000	5.900000
1812	3.500000	1.400000	2.600000	13.600000	20.800000	22.900000	26.700000	29.000000	26.500000	21.800000	14.700000	6.500000
1813	3.900000	1.500000	2.800000	13.700000	21.100000	23.000000	27.000000	29.100000	26.500000	21.800000	14.900000	6.600000
1814	4.400000	1.900000	3.100000	14.100000	21.600000	23.200000	27.500000	29.100000	26.500000	21.800000	15.100000	6.900000
1815	5.300000	2.300000	4.200000	14.000000	22.100000	23.300000	28.000000	29.300000	26.500000	22.100000	15.300000	8.500000
1816	5.700000	3.200000	5.000000	14.300000	22.300000	23.300000	28.200000	29.300000	26.300000	21.800000	15.400000	8.700000
1817	5.900000	3.700000	5.900000	14.800000	22.700000	23.600000	28.500000	29.400000	26.400000	22.100000	15.600000	9.000000
1818	6.500000	4.600000	6.200000	15.000000	22.900000	23.600000	28.700000	29.400000	26.400000	21.900000	15.600000	9.300000
1819	6.900000	4.500000	7.600000	15.600000	23.200000	23.700000	28.800000	29.500000	26.300000	21.800000	15.500000	9.500000
1820	7.300000	5.900000	8.300000	15.900000	23.400000	23.900000	28.900000	29.500000	26.300000	21.800000	15.400000	9.400000
1821	7.100000	6.600000	8.600000	16.100000	23.500000	23.900000	29.000000	29.500000	26.200000	21.800000	15.200000	9.100000
1822	7.200000	7.200000	8.800000	16.200000	23.400000	23.800000	28.900000	29.400000	25.900000	21.600000	15.000000	8.800000
1823	7.800000	8.600000	9.200000	16.000000	23.100000	23.500000	28.700000	29.200000	25.500000	21.300000	14.500000	8.000000
1827	0.600000	3.000000	5.900000	14.800000	24.800000	28.400000	30.200000	29.600000	27.200000	21.400000	9.100000	1.000000
1828	0.600000	2.900000	5.700000	14.400000	24.500000	28.300000	30.200000	29.600000	27.200000	21.300000	9.000000	1.000000
1829	0.400000	1.900000	5.200000	13.500000	24.500000	28.300000	30.100000	29.700000	27.400000	21.500000	8.100000	0.800000
1830	0.300000	1.900000	5.000000	13.200000	24.100000	28.100000	30.000000	29.500000	27.200000	21.400000	8.800000	0.700000
1831	0.300000	1.600000	4.700000	12.600000	23.400000	27.800000	29.900000	29.400000	26.900000	21.000000	8.400000	0.400000
1832	0.200000	1.400000	4.200000	12.300000	23.100000	27.500000	29.700000	29.300000	26.700000	20.700000	8.500000	0.400000
1833	0.200000	1.000000	3.000000	12.300000	23.300000	27.400000	29.600000	29.300000	26.600000	20.800000	9.900000	0.600000
1834	0.200000	1.000000	2.400000	11.700000	23.200000	27.100000	29.300000	29.300000	26.500000	20.800000	9.600000	0.700000
1835	0.300000	0.700000	1.900000	11.400000	23.000000	26.800000	29.000000	29.100000	26.400000	20.800000	9.700000	0.700000
1836	0.200000	0.600000	1.500000	11.100000	22.700000	26.400000	28.500000	28.900000	26.200000	20.800000	9.600000	0.700000
1837	0.300000	0.700000	1.300000	11.400000	22.200000	25.800000	28.100000	28.700000	26.000000	20.700000	9.100000	0.600000
1838	0.300000	0.600000	1.100000	11.100000	21.800000	25.200000	27.400000	28.500000	25.900000	20.700000	9.100000	0.700000
1839	0.200000	0.400000	0.500000	10.300000	20.800000	23.700000	25.700000	27.900000	25.300000	20.100000	8.900000	0.500000
1840	0.200000	0.300000	0.300000	10.500000	21.500000	23.900000	25.900000	28.200000	25.800000	20.800000	9.400000	0.700000
1841	0.200000	0.200000	0.200000	10.600000	21.700000	23.600000	25.500000	28.300000	25.900000	21.000000	10.100000	1.000000
1842	0.200000	0.200000	0.500000	11.000000	21.800000	23.700000	25.500000	28.400000	26.100000	21.300000	10.600000	1.300000
1843	0.400000	0.600000	1.300000	11.400000	21.900000	23.900000	25.900000	28.600000	26.300000	21.700000	11.700000	1.500000
1844	0.600000	0.700000	1.500000	11.700000	21.900000	23.900000	26.000000	28.700000	26.500000	21.900000	12.300000	2.100000
1845	1.000000	0.900000	1.600000	12.900000	21.700000	23.700000	25.900000	28.700000	26.400000	21.900000	13.300000	3.200000
1846	1.200000	1.000000	2.000000	13.000000	21.400000	23.500000	25.600000	28.700000	26.500000	22.000000	13.600000	3.900000
1847	1.300000	1.000000	2.900000	13.200000	21.400000	23.500000	25.800000	28.800000	26.500000	22.200000	13.900000	4.400000
1848	1.800000	1.100000	3.200000	13.400000	21.500000	23.700000	26.400000	28.900000	26.600000	22.300000	14.300000	4.900000
1849	2.700000	1.900000	3.000000	14.000000	21.500000	23.900000	27.000000	29.200000	26.700000	22.400000	14.900000	6.100000
1850	3.700000	2.000000	3.100000	14.000000	21.300000	23.700000	27.300000	29.200000	26.700000	22.300000	15.000000	6.800000
1851	4.300000	2.100000	3.100000	14.100000	21.600000	23.800000	27.700000	29.200000	26.700000	22.300000	15.200000	6.900000
1852	4.900000	2.400000	3.700000	14.500000	22.000000	24.100000	28.100000	29.300000	26.700000	22.300000	15.400000	7.300000
1853	5.800000	2.800000	4.700000	14.400000	22.400000	24.200000	28.400000	29.400000	26.700000	22.500000	15.600000	8.900000
1854	6.200000	3.500000	5.500000	14.500000	22.500000	24.200000	28.600000	29.400000	26.500000	22.300000	15.600000	9.300000
1855	6.700000	4.400000	6.100000	14.900000	22.800000	24.300000	28.800000	29.400000	26.600000	22.400000	15.800000	9.700000
1856	7.300000	4.800000	6.300000	15.000000	22.900000	24.200000	28.900000	29.400000	26.400000	22.200000	15.700000	9.900000
1857	7.500000	5.200000	8.300000	15.600000	23.200000	24.300000	29.000000	29.500000	26.400000	22.000000	15.600000	10.000000
1858	7.800000	6.500000	8.800000	15.900000	23.400000	24.500000	29.200000	29.600000	26.400000	22.100000	15.600000	9.800000
1859	7.600000	7.100000	8.800000	16.100000	23.500000	24.500000	29.300000	29.600000	26.200000	22.000000	15.400000	9.600000
1860	7.700000	7.800000	9.000000	16.000000	23.400000	24.500000	29.300000	29.500000	26.000000	21.700000	15.100000	9.400000
1861	8.400000	8.700000	9.400000	15.900000	23.300000	24.200000	29.100000	29.300000	25.700000	21.500000	14.700000	8.800000
1865	0.600000	3.100000	6.700000	15.300000	24.700000	28.300000	30.100000	29.300000	27.000000	21.100000	8.900000	1.000000
1866	0.500000	3.000000	6.700000	14.900000	24.500000	28.200000	30.100000	29.300000	27.000000	21.100000	8.900000	1.000000
1867	0.400000	2.000000	5.900000	14.000000	24.500000	28.200000	30.100000	29.400000	27.200000	21.300000	8.000000	0.800000
1868	0.300000	1.900000	5.700000	13.700000	24.100000	28.000000	30.000000	29.300000	27.000000	21.100000	7.700000	0.600000
1869	0.300000	1.800000	5.400000	13.100000	23.400000	27.700000	29.800000	29.100000	26.800000	20.800000	7.900000	0.600000
1870	0.200000	1.800000	5.000000	12.800000	23.100000	27.400000	29.600000	29.000000	26.500000	20.600000	8.400000	0.500000
1871	0.200000	1.300000	3.800000	12.700000	23.300000	27.300000	29.500000	29.000000	26.500000	20.600000	9.900000	0.600000
1872	0.300000	1.200000	3.400000	12.500000	23.200000	27.000000	29.200000	29.000000	26.300000	20.700000	9.700000	0.700000
1873	0.200000	1.000000	2.800000	12.000000	23.000000	26.700000	28.900000	28.800000	26.200000	20.800000	9.700000	0.700000
1874	0.300000	0.900000	2.000000	11.600000	22.700000	26.300000	28.400000	28.600000	26.000000	20.700000	9.700000	0.700000
1875	0.300000	1.100000	2.100000	11.800000	22.300000	25.800000	28.000000	28.500000	25.900000	20.600000	9.200000	0.600000
1876	0.300000	1.000000	1.400000	11.500000	21.900000	25.200000	27.300000	28.300000	25.700000	20.600000	9.200000	0.600000
1877	0.200000	0.800000	1.200000	10.900000	21.000000	23.900000	25.700000	27.600000	25.200000	20.000000	9.000000	0.500000
1878	0.200000	0.500000	0.900000	10.900000	21.500000	24.100000	25.800000	28.000000	25.700000	20.800000	9.500000	0.700000
1879	0.200000	0.300000	0.900000	10.900000	21.800000	23.900000	25.500000	28.100000	25.800000	21.100000	10.100000	1.000000
1880	0.200000	0.300000	0.900000	11.300000	21.900000	23.900000	25.600000	28.200000	25.900000	21.400000	10.700000	1.300000
1881	0.300000	0.700000	1.400000	11.700000	22.100000	24.300000	26.100000	28.500000	26.200000	21.800000	11.800000	1.800000
1882	0.700000	0.800000	1.900000	11.900000	22.100000	24.300000	26.200000	28.600000	26.400000	22.000000	12.300000	2.400000
1883	1.000000	1.000000	2.000000	13.200000	21.900000	24.300000	26.300000	28.700000	26.400000	22.100000	13.400000	3.500000
1884	1.200000	1.200000	2.900000	13.400000	21.700000	24.100000	26.200000	28.700000	26.500000	22.200000	13.700000	4.100000
1885	1.500000	1.200000	3.600000	13.500000	21.800000	24.200000	26.400000	28.800000	26.500000	22.400000	14.000000	4.600000
1886	1.900000	1.400000	4.200000	13.800000	21.900000	24.400000	27.100000	29.000000	26.700000	22.600000	14.500000	5.200000
1887	2.900000	2.500000	3.300000	14.500000	22.000000	24.600000	27.800000	29.300000	26.800000	22.700000	15.100000	6.400000
1888	4.000000	2.700000	3.400000	14.400000	21.800000	24.600000	28.000000	29.300000	26.900000	22.800000	15.300000	7.100000
1889	4.700000	2.700000	3.800000	14.500000	22.100000	24.800000	28.400000	29.400000	26.900000	22.700000	15.400000	7.300000
1890	5.300000	2.900000	4.000000	14.800000	22.500000	24.900000	28.700000	29.500000	26.900000	22.800000	15.600000	7.600000
1891	6.300000	3.400000	5.200000	14.600000	22.700000	25.100000	28.900000	29.500000	26.900000	22.900000	15.700000	9.400000
1892	6.900000	4.200000	5.700000	14.700000	22.900000	25.100000	29.000000	29.500000	26.700000	22.700000	15.800000	9.800000
1893	7.500000	4.700000	6.300000	15.000000	23.100000	25.200000	29.200000	29.500000	26.700000	22.800000	15.900000	10.300000
1894	8.200000	5.300000	6.500000	15.000000	23.200000	25.100000	29.200000	29.500000	26.600000	22.600000	15.800000	10.500000
1899	9.100000	9.000000	9.200000	15.900000	23.500000	25.000000	29.500000	29.400000	25.800000	21.700000	14.900000	9.600000
1903	0.500000	3.700000	7.600000	16.100000	24.800000	28.100000	30.100000	29.100000	27.000000	20.800000	8.600000	0.800000
1904	0.400000	3.400000	7.500000	15.800000	24.600000	28.100000	30.000000	29.100000	26.900000	20.800000	8.900000	0.800000
1905	0.300000	3.100000	6.500000	15.600000	24.600000	28.100000	30.000000	29.200000	27.000000	21.000000	8.400000	0.600000
1906	0.300000	2.900000	6.100000	15.200000	24.200000	27.800000	29.800000	29.000000	26.900000	20.800000	8.400000	0.600000
1907	0.300000	2.700000	5.700000	14.500000	23.500000	27.400000	29.600000	28.800000	26.600000	20.500000	8.300000	0.600000
1908	0.300000	2.500000	5.300000	14.100000	23.100000	27.200000	29.400000	28.800000	26.300000	20.300000	8.300000	0.600000
1909	0.200000	2.000000	5.900000	13.400000	23.200000	27.100000	29.300000	28.800000	26.300000	20.500000	7.800000	0.700000
1910	0.200000	2.000000	5.600000	13.000000	23.100000	26.800000	29.000000	28.800000	26.200000	20.700000	8.000000	0.700000
1911	0.200000	1.900000	5.000000	12.700000	23.000000	26.500000	28.700000	28.800000	26.100000	20.700000	8.000000	0.700000
1912	0.200000	1.800000	4.100000	12.400000	22.800000	26.200000	28.300000	28.600000	25.900000	20.800000	7.800000	0.700000
1913	0.200000	1.700000	3.300000	12.100000	22.400000	25.700000	27.700000	28.500000	25.800000	20.800000	9.500000	0.600000
1914	0.200000	1.600000	2.800000	11.700000	22.000000	25.200000	27.000000	28.300000	25.600000	20.700000	9.400000	0.500000
1915	0.200000	1.300000	1.800000	11.000000	21.200000	24.000000	25.600000	27.600000	25.000000	20.100000	9.200000	0.500000
1916	0.100000	0.800000	1.700000	11.400000	21.500000	24.200000	25.600000	28.000000	25.500000	20.900000	9.600000	0.700000
1917	0.100000	0.800000	1.500000	12.000000	21.700000	24.000000	25.700000	27.900000	25.700000	21.200000	10.700000	1.400000
1918	0.200000	1.000000	1.600000	12.200000	21.800000	24.200000	25.800000	28.100000	25.800000	21.500000	11.500000	1.700000
1919	0.400000	1.300000	2.300000	12.600000	22.000000	24.600000	26.300000	28.500000	26.200000	21.900000	12.300000	2.200000
1920	0.600000	1.400000	2.600000	12.800000	22.100000	24.700000	26.600000	28.600000	26.400000	22.200000	12.900000	2.800000
1921	0.900000	1.700000	2.700000	13.400000	22.200000	24.700000	26.700000	28.700000	26.400000	22.400000	13.100000	3.300000
1922	1.500000	2.000000	3.100000	13.500000	22.000000	24.700000	26.800000	28.900000	26.500000	22.500000	13.500000	3.700000
1923	1.800000	2.300000	3.900000	13.700000	22.100000	24.900000	27.200000	29.000000	26.600000	22.800000	13.900000	4.100000
1924	2.500000	3.100000	4.400000	14.100000	22.300000	25.200000	28.000000	29.300000	26.800000	23.000000	14.400000	4.500000
1925	3.500000	3.100000	5.200000	14.900000	22.400000	25.300000	28.500000	29.500000	27.000000	23.300000	15.300000	6.900000
1926	4.600000	3.400000	5.200000	14.900000	22.300000	25.400000	28.800000	29.500000	27.000000	23.200000	15.500000	7.400000
1927	5.400000	3.800000	5.400000	14.900000	22.400000	25.500000	29.000000	29.600000	27.000000	23.200000	15.600000	8.000000
1928	6.500000	4.000000	5.700000	15.100000	22.800000	25.700000	29.200000	29.600000	27.000000	23.200000	15.600000	8.600000
1929	7.200000	4.100000	6.300000	15.400000	23.100000	25.900000	29.400000	29.700000	27.000000	23.200000	15.800000	9.600000
1930	7.900000	4.600000	6.900000	15.500000	23.200000	25.900000	29.500000	29.700000	26.900000	23.000000	15.700000	10.200000
1931	8.300000	5.800000	7.600000	15.700000	23.400000	26.000000	29.600000	29.700000	26.800000	23.100000	15.800000	10.500000
1932	8.600000	6.200000	7.900000	15.700000	23.400000	25.900000	29.600000	29.700000	26.700000	22.900000	15.800000	10.600000
1943	0.300000	3.500000	7.000000	16.000000	24.600000	27.900000	29.900000	29.000000	26.900000	20.800000	8.500000	0.700000
1944	0.300000	3.100000	6.700000	15.700000	24.300000	27.600000	29.700000	28.800000	26.700000	20.700000	8.300000	0.700000
1945	0.300000	3.000000	6.400000	15.100000	23.500000	27.300000	29.500000	28.600000	26.400000	20.300000	8.200000	0.700000
1946	0.300000	2.900000	5.800000	14.700000	23.200000	27.000000	29.300000	28.600000	26.200000	20.100000	8.300000	0.600000
1947	0.200000	2.200000	6.700000	14.000000	23.200000	26.900000	29.100000	28.600000	26.100000	20.300000	7.700000	0.800000
1948	0.200000	2.200000	6.300000	13.700000	23.100000	26.600000	28.900000	28.700000	26.000000	20.500000	7.900000	0.800000
1949	0.200000	2.100000	5.900000	13.200000	23.000000	26.400000	28.500000	28.600000	25.900000	20.600000	7.700000	0.900000
1950	0.200000	2.100000	5.400000	12.800000	22.700000	26.000000	28.100000	28.400000	25.800000	20.600000	7.700000	0.900000
1951	0.200000	2.100000	4.200000	12.600000	22.400000	25.600000	27.600000	28.300000	25.600000	20.600000	9.500000	0.700000
1952	0.200000	1.900000	3.600000	12.100000	22.000000	25.100000	26.900000	28.100000	25.500000	20.500000	9.400000	0.700000
1953	0.200000	1.700000	2.900000	11.400000	21.200000	24.100000	25.800000	27.500000	24.900000	20.000000	9.200000	0.700000
1954	0.200000	1.600000	2.500000	11.800000	21.600000	24.400000	25.900000	27.900000	25.400000	20.900000	9.700000	0.900000
1955	0.200000	1.400000	2.900000	12.400000	21.800000	24.400000	26.100000	28.000000	25.600000	21.200000	10.800000	1.500000
1956	0.300000	1.600000	3.200000	12.700000	21.900000	24.500000	26.300000	28.200000	25.800000	21.500000	11.600000	1.900000
1957	0.500000	1.800000	3.400000	13.000000	22.100000	24.900000	26.700000	28.500000	26.100000	22.000000	12.300000	2.300000
1958	0.800000	1.900000	3.600000	13.100000	22.200000	25.000000	26.900000	28.700000	26.300000	22.300000	12.900000	2.900000
1959	1.100000	2.400000	3.900000	13.700000	22.300000	25.100000	27.100000	28.800000	26.300000	22.400000	13.100000	3.500000
1960	1.200000	2.600000	4.000000	13.800000	22.200000	25.200000	27.300000	29.000000	26.500000	22.700000	13.500000	3.900000
1961	2.000000	3.200000	4.300000	14.100000	22.300000	25.400000	27.800000	29.200000	26.600000	22.900000	13.900000	4.200000
1962	2.700000	3.700000	4.900000	14.400000	22.500000	25.800000	28.500000	29.400000	26.800000	23.200000	14.400000	4.800000
1963	4.300000	4.100000	5.800000	15.200000	22.600000	25.900000	28.900000	29.600000	27.000000	23.400000	15.400000	7.100000
1964	5.100000	4.200000	5.800000	15.200000	22.500000	25.900000	29.100000	29.600000	27.000000	23.400000	15.500000	7.600000
1965	6.300000	4.600000	5.900000	15.200000	22.700000	26.100000	29.300000	29.700000	27.000000	23.400000	15.600000	8.200000
1966	6.900000	4.800000	6.300000	15.300000	23.000000	26.200000	29.500000	29.700000	27.000000	23.400000	15.700000	8.800000
1967	7.600000	4.700000	6.900000	15.500000	23.200000	26.400000	29.700000	29.800000	27.000000	23.400000	15.800000	10.100000
1968	8.200000	5.700000	7.200000	15.500000	23.300000	26.500000	29.700000	29.800000	26.900000	23.200000	15.700000	10.400000
1981	0.300000	3.700000	7.300000	16.400000	24.500000	27.600000	29.700000	28.700000	26.700000	20.300000	8.200000	0.700000
1982	0.300000	3.500000	7.100000	16.000000	24.000000	27.400000	29.500000	28.500000	26.400000	20.300000	8.300000	0.700000
1983	0.300000	3.300000	6.700000	15.400000	23.300000	26.900000	29.200000	28.200000	26.200000	19.900000	8.100000	0.700000
1984	0.300000	3.100000	6.400000	15.100000	23.100000	26.700000	29.000000	28.200000	25.900000	19.800000	8.200000	0.700000
1985	0.200000	2.700000	7.300000	14.300000	23.100000	26.500000	28.800000	28.300000	25.800000	20.000000	7.900000	0.900000
1986	0.200000	2.500000	6.900000	14.000000	23.000000	26.300000	28.600000	28.300000	25.800000	20.200000	7.700000	1.000000
1987	0.200000	2.400000	6.500000	13.700000	22.800000	26.100000	28.300000	28.200000	25.700000	20.300000	7.600000	0.900000
1988	0.200000	2.200000	6.100000	13.100000	22.500000	25.800000	27.900000	28.100000	25.500000	20.300000	7.600000	1.000000
1989	0.200000	2.200000	4.900000	12.900000	22.200000	25.400000	27.300000	28.000000	25.400000	20.300000	9.300000	0.900000
1990	0.200000	2.200000	4.300000	12.400000	21.800000	25.000000	26.900000	27.900000	25.300000	20.200000	9.400000	0.900000
1991	0.200000	2.200000	3.700000	11.700000	21.100000	24.100000	25.800000	27.300000	24.700000	19.800000	9.200000	0.900000
1992	0.200000	2.200000	3.600000	12.100000	21.500000	24.500000	26.200000	27.800000	25.200000	20.600000	9.600000	1.100000
1993	0.300000	2.600000	3.800000	13.100000	21.700000	24.600000	26.500000	28.000000	25.500000	21.000000	10.800000	1.600000
1994	0.400000	2.700000	4.200000	13.400000	21.900000	24.800000	26.800000	28.200000	25.600000	21.400000	11.600000	1.900000
1995	0.600000	2.900000	4.400000	13.600000	22.000000	25.100000	27.100000	28.500000	26.000000	21.800000	12.300000	2.300000
1996	0.900000	2.900000	5.000000	13.800000	22.100000	25.300000	27.300000	28.700000	26.100000	22.100000	12.800000	2.800000
1997	1.100000	3.500000	4.600000	13.900000	22.200000	25.400000	27.600000	28.900000	26.200000	22.400000	13.100000	3.600000
1998	1.300000	3.800000	4.700000	14.000000	22.200000	25.600000	27.800000	29.000000	26.300000	22.600000	13.400000	4.000000
1999	2.200000	3.900000	5.000000	14.200000	22.300000	25.800000	28.200000	29.200000	26.500000	22.800000	13.700000	4.400000
2000	2.800000	4.300000	5.500000	14.500000	22.600000	26.100000	28.800000	29.400000	26.700000	23.200000	14.200000	4.800000
2001	4.500000	4.800000	6.300000	15.300000	22.700000	26.200000	29.200000	29.600000	26.900000	23.300000	15.200000	7.200000
2002	5.400000	4.900000	6.400000	15.200000	22.500000	26.300000	29.300000	29.600000	26.900000	23.300000	15.300000	7.600000
2003	6.600000	5.000000	6.500000	15.200000	22.600000	26.400000	29.500000	29.700000	26.900000	23.300000	15.300000	8.200000
2004	7.100000	5.200000	6.600000	15.300000	23.000000	26.500000	29.700000	29.700000	26.900000	23.400000	15.400000	9.000000
2005	7.700000	6.100000	7.400000	15.500000	23.200000	26.700000	29.800000	29.800000	26.900000	23.400000	15.600000	9.800000
2006	8.200000	6.500000	7.700000	15.500000	23.300000	26.800000	29.900000	29.800000	26.900000	23.200000	15.500000	10.500000
2019	0.400000	3.800000	7.700000	16.600000	24.100000	27.000000	29.300000	28.000000	26.100000	19.600000	7.900000	0.700000
2020	0.400000	3.700000	7.500000	16.200000	23.700000	26.700000	29.000000	27.700000	25.900000	19.500000	8.000000	0.800000
2021	0.300000	3.500000	7.100000	15.600000	23.000000	26.300000	28.800000	27.600000	25.600000	19.300000	8.000000	0.700000
2022	0.400000	3.400000	6.700000	15.200000	22.700000	26.100000	28.600000	27.500000	25.300000	19.100000	7.800000	0.700000
2023	0.200000	2.900000	7.600000	14.500000	22.700000	25.900000	28.300000	27.600000	25.300000	19.500000	7.300000	0.900000
2024	0.200000	2.800000	7.400000	14.300000	22.600000	25.800000	28.100000	27.600000	25.200000	19.700000	7.700000	1.000000
2025	0.200000	2.800000	7.200000	13.900000	22.500000	25.500000	27.800000	27.600000	25.100000	19.800000	7.300000	1.000000
2026	0.300000	2.600000	6.600000	13.500000	22.200000	25.200000	27.400000	27.400000	25.100000	19.800000	7.300000	1.000000
2027	0.400000	2.400000	5.800000	13.100000	21.800000	24.800000	26.900000	27.400000	24.900000	19.800000	9.100000	1.000000
2028	0.300000	2.500000	5.300000	12.600000	21.500000	24.600000	26.600000	27.400000	24.800000	19.800000	9.100000	1.000000
2029	0.300000	2.500000	4.300000	11.900000	20.700000	23.800000	25.700000	26.900000	24.200000	19.300000	9.000000	1.000000
2030	0.300000	2.500000	4.300000	12.200000	21.100000	24.300000	26.300000	27.500000	24.800000	20.200000	9.400000	1.200000
2031	0.400000	3.300000	4.500000	13.200000	21.300000	24.500000	26.600000	27.700000	25.100000	20.500000	10.500000	1.600000
2032	0.400000	3.400000	4.800000	13.400000	21.500000	24.800000	26.800000	28.000000	25.300000	21.000000	11.300000	1.900000
2033	0.500000	3.500000	5.500000	13.700000	21.700000	25.100000	27.200000	28.300000	25.600000	21.400000	11.900000	2.400000
2034	0.900000	3.700000	5.600000	13.800000	21.800000	25.300000	27.400000	28.500000	25.800000	21.800000	12.500000	2.800000
2035	1.200000	4.800000	5.100000	13.900000	22.000000	25.500000	27.700000	28.800000	25.900000	22.100000	12.700000	3.600000
2036	1.400000	4.800000	5.400000	14.000000	22.000000	25.700000	28.100000	29.000000	26.100000	22.400000	13.100000	4.100000
2037	2.400000	5.100000	5.500000	14.200000	22.200000	25.900000	28.500000	29.100000	26.200000	22.600000	13.400000	4.400000
2038	2.900000	5.500000	5.800000	14.500000	22.400000	26.300000	29.000000	29.300000	26.500000	22.900000	13.800000	4.800000
2039	4.700000	5.300000	6.700000	15.200000	22.500000	26.400000	29.200000	29.500000	26.600000	23.100000	14.700000	7.200000
2040	5.800000	5.400000	6.600000	15.100000	22.400000	26.500000	29.400000	29.500000	26.600000	23.100000	14.800000	7.600000
2041	6.700000	5.800000	6.600000	15.000000	22.500000	26.600000	29.500000	29.500000	26.600000	23.100000	14.800000	8.400000
2042	7.200000	5.900000	6.700000	15.200000	22.700000	26.600000	29.700000	29.600000	26.700000	23.100000	14.900000	8.900000
2043	7.700000	6.700000	7.500000	15.400000	23.000000	26.900000	29.800000	29.700000	26.800000	23.200000	15.100000	9.800000
2044	8.400000	7.100000	7.800000	15.400000	23.000000	27.000000	29.900000	29.800000	26.700000	23.100000	15.000000	10.400000
2045	9.000000	7.500000	8.300000	15.400000	23.300000	27.100000	30.000000	29.800000	26.800000	23.100000	15.100000	10.800000
2057	0.800000	4.100000	9.500000	17.100000	23.500000	26.000000	28.400000	26.400000	25.000000	18.500000	6.800000	1.300000
2058	0.800000	4.000000	9.100000	16.800000	23.100000	25.600000	28.100000	26.100000	24.800000	18.400000	7.000000	1.300000
2059	0.800000	3.900000	8.800000	16.200000	22.500000	25.200000	27.800000	25.800000	24.500000	18.200000	6.800000	1.200000
2060	0.800000	3.800000	8.500000	15.800000	22.100000	25.000000	27.500000	25.900000	24.200000	18.100000	6.800000	1.200000
2061	0.600000	2.600000	9.000000	15.500000	22.000000	24.900000	27.300000	26.100000	24.200000	18.000000	6.700000	1.000000
2062	0.700000	2.500000	8.800000	15.300000	21.800000	24.800000	27.200000	26.300000	24.200000	18.100000	6.800000	1.100000
2063	0.700000	2.600000	8.500000	15.000000	21.700000	24.700000	27.100000	26.400000	24.200000	18.300000	6.700000	1.100000
2064	0.700000	2.400000	8.000000	14.600000	21.400000	24.400000	26.700000	26.200000	24.000000	18.300000	6.500000	1.100000
2065	0.600000	3.300000	6.600000	13.900000	21.000000	24.200000	26.300000	26.400000	24.000000	18.900000	8.300000	1.300000
2066	0.600000	3.300000	6.100000	13.500000	20.900000	24.100000	26.200000	26.500000	24.000000	18.900000	8.400000	1.400000
2067	0.600000	3.200000	5.400000	12.700000	20.100000	23.400000	25.400000	26.000000	23.300000	18.500000	8.300000	1.300000
2068	0.600000	3.300000	5.200000	13.000000	20.600000	24.000000	26.100000	26.900000	24.100000	19.400000	8.800000	1.600000
2069	0.900000	4.600000	5.400000	13.300000	20.600000	24.200000	26.500000	27.100000	24.400000	20.000000	10.500000	1.800000
2070	0.900000	4.800000	5.500000	13.600000	20.700000	24.600000	26.800000	27.400000	24.600000	20.400000	10.900000	2.100000
2071	1.100000	5.200000	5.600000	13.800000	20.900000	24.800000	27.100000	27.700000	24.900000	20.900000	11.500000	2.400000
2072	1.200000	5.600000	6.000000	14.000000	21.000000	25.100000	27.400000	28.000000	25.100000	21.300000	12.100000	2.800000
2073	1.400000	6.300000	5.900000	14.200000	21.400000	25.300000	27.800000	28.200000	25.400000	21.700000	12.700000	4.100000
2074	1.700000	6.500000	5.800000	14.400000	21.500000	25.600000	28.200000	28.600000	25.700000	22.100000	13.100000	4.400000
2075	2.300000	6.700000	6.100000	14.500000	21.700000	25.900000	28.500000	28.900000	25.900000	22.400000	13.400000	4.800000
2076	3.000000	7.100000	6.200000	14.600000	22.000000	26.300000	29.000000	29.100000	26.100000	22.600000	13.800000	5.300000
2077	4.800000	6.600000	7.900000	14.900000	22.000000	26.500000	29.300000	29.300000	26.200000	22.700000	14.300000	7.600000
2078	5.400000	6.900000	8.000000	14.800000	21.800000	26.500000	29.400000	29.300000	26.100000	22.600000	14.400000	8.400000
2079	6.600000	6.700000	8.000000	14.800000	21.900000	26.600000	29.500000	29.300000	26.200000	22.700000	14.400000	8.800000
2080	7.700000	6.600000	8.100000	14.900000	22.200000	26.800000	29.700000	29.400000	26.300000	22.800000	14.400000	9.200000
2081	7.400000	6.200000	8.400000	15.100000	22.400000	27.000000	29.800000	29.600000	26.600000	22.900000	14.500000	9.600000
2082	8.300000	6.500000	8.600000	15.000000	22.500000	27.100000	29.900000	29.700000	26.500000	22.800000	14.500000	10.100000
2083	9.400000	7.800000	8.800000	15.000000	22.700000	27.200000	30.000000	29.700000	26.600000	22.700000	14.500000	10.600000
2096	1.000000	4.400000	10.100000	17.800000	23.600000	25.400000	28.100000	25.800000	24.500000	18.100000	6.700000	1.500000
2097	1.000000	4.200000	9.300000	17.200000	23.000000	25.100000	27.800000	25.500000	24.300000	17.900000	6.900000	1.400000
2098	1.000000	4.200000	9.100000	16.700000	22.500000	24.900000	27.500000	25.400000	24.000000	17.900000	6.700000	1.400000
2099	0.900000	3.100000	9.700000	16.300000	22.300000	24.800000	27.400000	25.800000	24.000000	17.800000	6.600000	1.200000
2100	0.900000	3.000000	9.500000	16.100000	22.100000	24.800000	27.300000	26.000000	24.000000	18.000000	6.800000	1.200000
2101	0.900000	3.000000	9.200000	15.700000	21.900000	24.800000	27.200000	26.100000	24.100000	18.200000	6.900000	1.300000
2102	0.900000	2.800000	8.600000	15.200000	21.600000	24.600000	27.000000	26.100000	23.900000	18.200000	6.700000	1.300000
2103	0.800000	3.600000	7.400000	14.500000	21.300000	24.500000	26.700000	26.200000	23.800000	18.700000	8.600000	1.400000
2104	0.800000	3.600000	6.900000	14.000000	21.100000	24.400000	26.600000	26.300000	23.800000	18.800000	8.400000	1.500000
2105	0.700000	3.600000	6.200000	13.200000	20.300000	23.700000	25.700000	25.800000	23.200000	18.300000	8.400000	1.400000
2106	0.700000	3.700000	6.000000	13.600000	20.800000	24.400000	26.600000	26.900000	24.000000	19.300000	8.800000	1.700000
2107	1.000000	5.400000	6.100000	13.800000	20.900000	24.700000	27.000000	27.200000	24.500000	20.000000	10.500000	2.000000
2108	1.200000	5.500000	6.000000	14.100000	21.000000	25.000000	27.300000	27.500000	24.700000	20.600000	10.900000	2.300000
2109	1.300000	6.000000	6.100000	14.400000	21.300000	25.400000	27.800000	27.900000	25.100000	21.100000	11.500000	2.700000
2110	1.500000	6.500000	6.300000	14.500000	21.400000	25.700000	28.100000	28.200000	25.300000	21.500000	12.000000	3.000000
2111	1.500000	7.100000	6.600000	14.700000	21.600000	25.900000	28.400000	28.400000	25.500000	22.000000	12.700000	4.100000
2112	1.800000	7.400000	6.800000	14.800000	21.700000	26.100000	28.600000	28.700000	25.700000	22.300000	13.100000	4.700000
2113	2.700000	7.500000	7.100000	14.900000	21.900000	26.300000	28.900000	28.900000	25.900000	22.500000	13.400000	5.000000
2114	3.400000	7.700000	6.700000	15.000000	22.100000	26.700000	29.300000	29.200000	26.200000	22.800000	13.900000	5.600000
2115	5.100000	7.400000	8.700000	15.100000	22.200000	26.900000	29.500000	29.400000	26.300000	22.900000	14.500000	7.700000
2116	5.800000	7.500000	8.700000	15.000000	22.000000	26.900000	29.600000	29.400000	26.400000	23.000000	14.600000	8.500000
2117	7.400000	7.500000	8.700000	14.900000	22.200000	27.000000	29.800000	29.500000	26.600000	23.000000	14.600000	8.900000
2118	8.100000	7.100000	8.800000	15.000000	22.400000	27.200000	29.900000	29.600000	26.700000	23.100000	14.700000	9.300000
2134	1.300000	4.700000	10.600000	18.500000	23.900000	25.300000	28.100000	25.500000	24.200000	17.900000	6.700000	1.600000
2135	1.200000	4.600000	10.200000	17.800000	23.200000	24.900000	27.800000	25.100000	23.900000	17.700000	6.800000	1.600000
2136	1.200000	4.600000	9.800000	17.400000	22.800000	24.800000	27.500000	25.100000	23.800000	17.600000	6.900000	1.600000
2137	1.000000	3.400000	10.200000	17.000000	22.700000	24.800000	27.400000	25.500000	23.700000	17.500000	6.600000	1.300000
2138	1.000000	3.600000	10.100000	16.500000	22.400000	24.700000	27.300000	25.700000	23.700000	17.700000	6.800000	1.400000
2139	1.100000	3.700000	9.700000	16.200000	22.100000	24.700000	27.200000	25.800000	23.700000	17.900000	7.000000	1.400000
2140	1.000000	3.400000	9.400000	15.700000	21.700000	24.500000	27.000000	25.800000	23.600000	17.900000	7.100000	1.400000
2141	0.900000	3.900000	8.000000	14.900000	21.400000	24.500000	26.800000	26.000000	23.500000	18.300000	8.600000	1.500000
2142	0.900000	3.900000	7.700000	14.400000	21.100000	24.400000	26.600000	26.000000	23.500000	18.400000	8.600000	1.500000
2143	0.800000	3.900000	6.900000	13.500000	20.200000	23.700000	25.900000	25.600000	22.800000	17.900000	8.400000	1.500000
2144	0.800000	4.000000	7.000000	13.900000	20.900000	24.500000	26.900000	26.900000	23.900000	19.100000	8.700000	1.700000
2145	1.400000	6.200000	6.800000	14.300000	20.900000	24.900000	27.400000	27.200000	24.400000	19.900000	10.400000	2.100000
2146	1.600000	6.500000	6.800000	14.500000	21.100000	25.300000	27.700000	27.500000	24.800000	20.500000	10.900000	2.400000
2147	1.800000	6.900000	6.600000	14.700000	21.400000	25.700000	28.200000	28.000000	25.100000	21.200000	11.400000	2.900000
2148	1.900000	7.200000	6.600000	14.800000	21.500000	25.900000	28.400000	28.300000	25.400000	21.500000	11.900000	3.200000
2149	1.700000	7.700000	7.300000	15.000000	21.700000	26.100000	28.700000	28.400000	25.500000	21.900000	12.600000	4.400000
2150	2.200000	7.900000	7.400000	15.000000	21.700000	26.300000	28.800000	28.700000	25.700000	22.300000	13.100000	4.700000
2151	3.000000	8.100000	8.000000	15.000000	21.900000	26.500000	29.100000	29.000000	25.900000	22.600000	13.600000	5.000000
2152	3.700000	8.300000	8.200000	15.100000	22.100000	26.800000	29.400000	29.200000	26.200000	22.900000	14.000000	5.600000
2153	5.900000	7.900000	9.300000	15.400000	22.200000	27.100000	29.700000	29.500000	26.500000	23.100000	14.700000	7.800000
2154	7.300000	7.900000	9.300000	15.200000	22.200000	27.100000	29.800000	29.500000	26.500000	23.200000	14.900000	8.500000
2155	8.000000	8.100000	9.300000	15.100000	22.400000	27.300000	29.900000	29.600000	26.700000	23.300000	15.000000	9.200000
2156	8.700000	7.900000	9.400000	15.200000	22.600000	27.400000	30.000000	29.700000	26.800000	23.400000	15.100000	9.600000
2172	1.700000	5.300000	11.200000	19.200000	24.100000	25.400000	28.000000	25.500000	24.100000	18.100000	6.900000	1.700000
2173	1.600000	5.200000	10.700000	18.400000	23.400000	25.000000	27.700000	25.100000	23.800000	17.800000	6.900000	1.700000
2174	1.700000	5.000000	10.400000	18.000000	23.000000	24.800000	27.500000	25.100000	23.700000	17.800000	7.000000	1.800000
2175	1.200000	4.000000	10.800000	17.500000	22.800000	24.800000	27.400000	25.600000	23.600000	17.700000	6.700000	1.400000
2176	1.200000	4.200000	10.600000	17.100000	22.600000	24.800000	27.300000	25.700000	23.500000	17.800000	6.900000	1.500000
2177	1.300000	4.200000	10.300000	16.700000	22.300000	24.800000	27.300000	25.900000	23.600000	18.000000	7.100000	1.500000
2178	1.200000	3.900000	10.000000	16.100000	22.000000	24.700000	27.100000	25.900000	23.500000	18.000000	7.300000	1.500000
2179	1.000000	4.300000	8.700000	15.400000	21.600000	24.600000	27.000000	26.000000	23.500000	18.400000	8.900000	1.700000
2180	1.000000	4.200000	8.200000	14.900000	21.300000	24.500000	26.900000	26.100000	23.500000	18.500000	8.800000	1.600000
2181	0.900000	4.200000	7.800000	14.000000	20.500000	23.900000	26.300000	25.600000	22.800000	18.100000	8.700000	1.600000
2182	0.900000	4.300000	8.000000	14.400000	21.100000	24.700000	27.200000	26.800000	23.900000	19.300000	8.800000	1.800000
2183	1.800000	7.000000	7.900000	14.800000	21.100000	25.100000	27.600000	27.100000	24.400000	20.100000	10.100000	2.100000
2184	2.000000	7.300000	7.200000	15.000000	21.300000	25.400000	28.000000	27.600000	24.800000	20.700000	10.900000	2.500000
2185	2.100000	7.600000	7.300000	15.200000	21.700000	25.900000	28.400000	28.100000	25.200000	21.300000	11.400000	2.900000
2186	2.100000	7.600000	7.300000	15.300000	21.800000	26.100000	28.600000	28.300000	25.400000	21.700000	12.000000	3.300000
2187	2.200000	8.000000	7.700000	15.300000	21.900000	26.300000	28.800000	28.500000	25.600000	22.000000	12.600000	4.000000
2188	2.900000	8.200000	7.800000	15.300000	21.900000	26.400000	28.900000	28.700000	25.800000	22.400000	13.200000	4.700000
2189	3.800000	8.500000	8.500000	15.300000	22.000000	26.600000	29.100000	29.000000	26.000000	22.700000	13.600000	5.100000
2190	4.300000	9.000000	8.700000	15.500000	22.300000	27.000000	29.500000	29.200000	26.300000	23.100000	14.200000	5.700000
2191	7.000000	8.300000	9.700000	15.700000	22.500000	27.200000	29.800000	29.500000	26.600000	23.400000	15.000000	8.200000
2192	8.000000	8.400000	10.000000	15.600000	22.400000	27.200000	29.900000	29.500000	26.600000	23.600000	15.200000	8.700000
2193	8.700000	8.500000	10.300000	15.500000	22.500000	27.400000	30.000000	29.600000	26.800000	23.700000	15.400000	9.400000
2194	9.100000	8.600000	10.400000	15.600000	22.700000	27.500000	30.000000	29.700000	26.900000	23.700000	15.500000	9.800000
2210	2.500000	6.200000	11.700000	20.100000	24.300000	25.400000	27.900000	25.500000	23.700000	17.900000	6.500000	2.800000
2211	2.300000	5.600000	11.400000	19.400000	23.700000	24.900000	27.700000	25.200000	23.500000	17.700000	6.400000	2.700000
2212	2.300000	5.300000	11.100000	18.900000	23.300000	24.700000	27.500000	25.200000	23.300000	17.700000	6.100000	2.700000
2213	2.300000	5.600000	11.200000	18.100000	23.000000	24.900000	27.600000	25.500000	23.500000	17.700000	8.000000	3.000000
2214	2.400000	5.600000	11.000000	17.600000	22.800000	24.900000	27.500000	25.800000	23.500000	17.900000	8.300000	3.000000
2215	2.200000	5.700000	10.800000	17.200000	22.500000	24.900000	27.500000	25.900000	23.600000	18.100000	8.500000	2.900000
2216	2.200000	5.700000	10.500000	16.700000	22.200000	24.800000	27.400000	25.900000	23.500000	18.200000	8.700000	2.700000
2217	2.600000	6.200000	9.900000	15.800000	21.900000	24.700000	27.400000	26.000000	23.500000	18.300000	9.000000	2.300000
2218	2.200000	6.200000	9.700000	15.300000	21.500000	24.600000	27.300000	26.100000	23.500000	18.300000	9.200000	2.200000
2219	2.100000	6.100000	9.300000	14.400000	20.700000	24.100000	26.700000	25.600000	22.800000	17.900000	9.300000	2.100000
2220	2.300000	5.900000	9.500000	14.900000	21.300000	24.900000	27.500000	26.700000	23.900000	19.000000	9.600000	2.200000
2221	2.500000	7.300000	9.600000	15.800000	21.600000	25.100000	27.800000	27.100000	24.300000	19.900000	11.100000	2.500000
2222	2.700000	7.500000	9.700000	16.000000	21.800000	25.500000	28.100000	27.500000	24.700000	20.500000	11.500000	2.800000
2223	2.800000	7.700000	9.600000	16.100000	22.100000	25.900000	28.500000	28.100000	25.200000	21.200000	12.000000	3.100000
2224	3.000000	7.900000	9.300000	16.100000	22.300000	26.200000	28.600000	28.300000	25.400000	21.600000	12.500000	3.500000
2225	3.700000	8.200000	9.400000	16.100000	22.400000	26.300000	28.800000	28.500000	25.600000	22.100000	12.900000	4.800000
2226	4.200000	8.800000	9.500000	16.000000	22.300000	26.500000	28.900000	28.700000	25.800000	22.500000	13.400000	5.300000
2227	5.000000	9.200000	9.900000	16.100000	22.300000	26.600000	29.100000	29.000000	26.000000	22.700000	14.100000	5.900000
2228	5.700000	9.600000	10.400000	16.300000	22.600000	26.900000	29.500000	29.200000	26.300000	23.200000	14.700000	6.700000
2229	7.100000	9.300000	11.100000	16.300000	22.700000	27.300000	29.800000	29.500000	26.700000	23.700000	15.400000	8.400000
2230	8.100000	9.500000	11.100000	16.100000	22.700000	27.300000	29.900000	29.500000	26.800000	23.800000	15.700000	9.000000
2231	8.500000	9.600000	11.100000	16.100000	22.800000	27.400000	30.000000	29.600000	26.900000	23.800000	15.800000	9.700000
2232	9.200000	9.700000	11.100000	16.000000	22.900000	27.500000	30.000000	29.700000	27.000000	23.900000	15.900000	10.100000
2252	2.700000	6.000000	11.400000	18.000000	22.900000	24.900000	27.700000	26.000000	23.500000	18.000000	8.300000	3.000000
2253	2.900000	6.200000	11.200000	17.600000	22.600000	24.900000	27.700000	26.100000	23.600000	18.200000	8.600000	3.100000
2254	2.800000	6.100000	11.000000	17.000000	22.400000	24.800000	27.600000	26.100000	23.600000	18.300000	8.700000	3.000000
2255	3.500000	6.700000	10.600000	16.200000	22.100000	24.700000	27.600000	26.200000	23.500000	18.400000	8.900000	2.600000
2256	3.500000	6.700000	10.400000	15.700000	21.700000	24.600000	27.500000	26.200000	23.600000	18.500000	9.300000	2.500000
2257	2.900000	6.700000	9.800000	15.000000	20.900000	24.100000	27.000000	25.700000	22.800000	18.100000	9.200000	2.400000
2258	2.700000	7.000000	10.100000	15.500000	21.500000	24.900000	27.700000	26.900000	23.900000	19.100000	9.800000	2.500000
2259	2.900000	8.000000	10.300000	16.400000	21.800000	25.200000	28.000000	27.200000	24.400000	20.000000	11.200000	2.800000
2260	3.000000	8.300000	10.400000	16.600000	22.000000	25.500000	28.300000	27.600000	24.800000	20.600000	11.600000	3.000000
2261	3.200000	8.200000	10.500000	16.600000	22.300000	26.000000	28.600000	28.100000	25.300000	21.200000	12.100000	3.200000
2262	3.300000	8.300000	10.400000	16.600000	22.500000	26.200000	28.800000	28.400000	25.500000	21.700000	12.400000	3.500000
2263	4.000000	8.700000	9.900000	16.500000	22.500000	26.400000	28.900000	28.500000	25.700000	22.200000	12.800000	4.500000
2264	4.600000	9.200000	10.100000	16.500000	22.500000	26.500000	29.000000	28.800000	25.900000	22.500000	13.400000	5.400000
2265	5.300000	9.800000	10.700000	16.600000	22.500000	26.600000	29.200000	29.000000	26.000000	22.900000	14.200000	5.900000
2266	6.100000	10.200000	11.000000	16.800000	22.800000	26.900000	29.600000	29.200000	26.300000	23.300000	14.900000	7.000000
2290	3.000000	6.200000	11.400000	18.100000	22.900000	24.800000	27.700000	25.900000	23.300000	17.800000	8.200000	3.200000
2291	3.300000	6.400000	11.400000	17.800000	22.700000	24.800000	27.700000	26.000000	23.400000	18.100000	8.500000	3.100000
2292	3.400000	6.800000	11.300000	17.400000	22.500000	24.700000	27.700000	26.000000	23.300000	18.200000	8.600000	3.100000
2293	4.400000	7.300000	10.900000	16.800000	22.200000	24.700000	27.600000	26.000000	23.400000	18.300000	8.800000	2.800000
2294	4.200000	7.200000	10.800000	16.200000	21.800000	24.600000	27.600000	26.100000	23.300000	18.400000	8.900000	2.800000
2295	3.900000	7.200000	10.500000	15.600000	21.000000	24.000000	27.100000	25.500000	22.500000	18.100000	9.000000	2.600000
2296	4.000000	7.500000	10.500000	16.000000	21.500000	24.800000	27.800000	26.700000	23.700000	19.000000	9.600000	2.700000
2297	3.700000	8.800000	11.100000	16.900000	21.800000	25.100000	28.000000	27.000000	24.200000	19.900000	11.000000	3.000000
2298	3.500000	9.000000	10.900000	17.000000	22.100000	25.400000	28.300000	27.500000	24.500000	20.400000	11.500000	3.000000
2299	3.600000	8.900000	11.000000	17.100000	22.300000	25.900000	28.600000	28.000000	25.000000	21.100000	11.900000	3.300000
2300	3.400000	9.000000	10.900000	16.900000	22.400000	26.200000	28.700000	28.300000	25.300000	21.600000	12.300000	3.300000
2301	4.100000	9.100000	10.400000	16.800000	22.500000	26.300000	28.900000	28.500000	25.600000	22.000000	12.600000	4.400000
2302	4.500000	9.500000	10.600000	16.800000	22.400000	26.400000	29.000000	28.700000	25.800000	22.400000	13.200000	5.300000
2303	5.500000	10.200000	11.200000	16.900000	22.400000	26.500000	29.200000	28.900000	26.000000	22.700000	14.000000	6.000000
2329	3.700000	6.600000	11.500000	17.900000	22.600000	24.600000	27.600000	25.800000	23.100000	17.800000	8.200000	3.100000
2330	3.700000	7.000000	11.400000	17.500000	22.300000	24.500000	27.500000	25.800000	23.000000	17.900000	8.400000	3.100000
2331	5.200000	7.900000	11.100000	17.000000	22.000000	24.400000	27.400000	25.900000	23.000000	18.000000	8.700000	2.900000
2332	5.200000	7.800000	11.100000	16.800000	21.700000	24.400000	27.500000	25.900000	23.000000	18.100000	8.800000	2.900000
2333	4.900000	7.800000	10.800000	16.000000	20.900000	23.800000	27.000000	25.300000	22.200000	17.900000	8.800000	2.800000
2334	4.600000	7.900000	11.000000	16.200000	21.500000	24.600000	27.700000	26.500000	23.300000	18.800000	9.200000	2.800000
2335	4.500000	9.300000	11.400000	17.100000	21.700000	24.800000	27.900000	26.900000	23.900000	19.600000	10.800000	3.000000
2336	4.100000	9.500000	11.500000	17.300000	21.900000	25.200000	28.200000	27.300000	24.300000	20.200000	11.200000	3.100000
2337	3.800000	9.600000	11.300000	17.200000	22.100000	25.700000	28.600000	27.900000	24.800000	20.900000	11.700000	3.300000
2338	3.800000	9.700000	11.300000	17.100000	22.300000	26.000000	28.700000	28.200000	25.100000	21.300000	12.000000	3.200000
2339	4.200000	9.500000	11.100000	17.000000	22.300000	26.100000	28.800000	28.400000	25.400000	21.900000	12.300000	4.100000
2340	4.500000	9.900000	11.200000	16.900000	22.200000	26.200000	28.800000	28.500000	25.500000	22.200000	12.900000	4.700000
2341	5.500000	10.400000	11.500000	17.000000	22.200000	26.300000	29.000000	28.700000	25.700000	22.400000	13.600000	5.800000
2342	6.500000	10.800000	11.800000	17.200000	22.500000	26.500000	29.400000	29.000000	26.000000	22.900000	14.400000	6.600000
2367	4.800000	7.000000	11.600000	17.400000	22.200000	24.200000	27.400000	25.500000	22.700000	17.300000	8.300000	3.000000
2368	5.000000	7.200000	11.600000	17.100000	21.900000	24.000000	27.300000	25.500000	22.600000	17.500000	8.500000	3.000000
2369	5.600000	7.600000	11.500000	17.200000	21.800000	24.000000	27.300000	25.600000	22.500000	17.900000	8.700000	3.200000
2370	5.600000	8.100000	11.500000	17.000000	21.600000	23.900000	27.300000	25.600000	22.600000	18.100000	8.900000	3.300000
2371	5.500000	8.400000	11.300000	16.300000	20.700000	23.100000	26.600000	24.800000	21.600000	17.700000	8.900000	3.200000
2372	5.500000	8.600000	11.500000	16.600000	21.300000	24.000000	27.500000	26.100000	22.800000	18.700000	9.200000	3.200000
2373	5.200000	9.600000	11.700000	17.100000	21.200000	24.300000	27.700000	26.500000	23.400000	19.600000	10.700000	2.600000
2374	5.300000	9.800000	11.800000	17.200000	21.400000	24.700000	28.000000	27.000000	23.800000	20.000000	11.000000	2.700000
2375	5.300000	10.000000	11.800000	17.200000	21.700000	25.200000	28.300000	27.600000	24.300000	20.700000	11.300000	2.800000
2376	5.300000	10.000000	11.800000	17.000000	21.800000	25.500000	28.500000	27.900000	24.600000	21.200000	11.700000	2.800000
2377	4.500000	9.800000	11.300000	16.900000	21.700000	25.700000	28.600000	28.100000	25.100000	21.600000	11.800000	3.600000
2378	4.900000	10.200000	11.500000	16.700000	21.600000	25.700000	28.600000	28.200000	25.200000	21.900000	12.400000	3.900000
2379	6.500000	10.700000	12.000000	16.900000	21.600000	25.900000	28.900000	28.500000	25.500000	22.300000	13.100000	5.000000
2380	7.400000	11.100000	12.300000	17.100000	21.900000	26.200000	29.200000	28.800000	26.000000	22.800000	13.800000	6.200000
2405	5.100000	7.200000	11.900000	17.600000	22.300000	24.300000	27.600000	25.800000	22.700000	17.400000	8.300000	3.000000
2406	5.200000	7.400000	11.900000	17.400000	21.900000	24.200000	27.500000	25.700000	22.600000	17.500000	8.500000	3.000000
2407	5.800000	7.900000	11.900000	17.400000	21.900000	24.200000	27.400000	25.900000	22.500000	18.000000	8.400000	3.300000
2408	5.900000	8.600000	11.900000	17.300000	21.700000	24.100000	27.500000	25.900000	22.500000	18.200000	8.800000	3.400000
2409	6.000000	8.700000	11.800000	16.700000	20.900000	23.400000	27.000000	25.300000	21.700000	17.900000	8.800000	3.400000
2410	6.100000	9.000000	12.000000	16.900000	21.400000	24.100000	27.700000	26.400000	22.900000	18.800000	9.200000	3.500000
2411	6.100000	10.100000	12.300000	17.400000	21.400000	24.200000	27.900000	26.700000	23.400000	19.700000	10.700000	2.700000
2412	5.700000	10.300000	12.300000	17.500000	21.500000	24.500000	28.100000	27.100000	23.800000	20.200000	10.900000	2.800000
2413	5.600000	10.400000	12.300000	17.500000	21.700000	25.000000	28.400000	27.800000	24.400000	20.700000	11.200000	2.800000
2414	5.600000	10.400000	12.300000	17.400000	21.800000	25.300000	28.500000	28.000000	24.700000	21.300000	11.200000	2.800000
2415	5.000000	10.300000	12.200000	17.200000	21.700000	25.400000	28.700000	28.200000	25.200000	21.700000	11.600000	3.300000
2416	5.200000	10.500000	12.300000	17.000000	21.600000	25.400000	28.700000	28.300000	25.300000	22.000000	12.000000	3.800000
2417	6.500000	10.900000	12.500000	17.100000	21.800000	25.600000	28.900000	28.600000	25.700000	22.400000	12.700000	4.600000
2418	7.400000	11.200000	12.700000	17.200000	22.000000	26.000000	29.200000	29.000000	26.100000	22.800000	13.400000	5.700000
2419	8.200000	11.300000	13.600000	17.100000	21.900000	26.000000	29.400000	29.200000	26.200000	23.000000	14.100000	7.700000
2444	5.300000	7.600000	12.100000	17.500000	22.000000	24.300000	27.600000	26.100000	22.700000	17.600000	8.300000	2.900000
2445	5.900000	8.000000	12.000000	17.500000	21.800000	24.300000	27.700000	26.200000	22.600000	18.100000	8.400000	3.200000
2446	6.100000	8.200000	12.100000	17.300000	21.700000	24.200000	27.700000	26.300000	22.500000	18.100000	8.800000	3.500000
2447	6.600000	8.900000	12.100000	16.800000	21.000000	23.600000	27.300000	25.700000	21.700000	17.900000	8.900000	3.500000
2448	6.900000	9.200000	12.300000	17.200000	21.500000	24.200000	27.900000	26.700000	23.000000	18.800000	9.100000	3.600000
2449	6.400000	10.500000	12.600000	17.700000	21.400000	24.300000	28.000000	27.100000	23.400000	19.800000	10.600000	3.100000
2450	6.400000	10.600000	12.700000	17.800000	21.600000	24.600000	28.300000	27.500000	23.900000	20.200000	10.900000	2.800000
2451	6.300000	10.700000	12.800000	17.800000	21.800000	24.900000	28.500000	28.000000	24.500000	20.800000	11.100000	2.800000
2452	5.900000	10.800000	12.700000	17.700000	21.800000	25.100000	28.600000	28.200000	24.800000	21.200000	11.100000	2.800000
2453	5.900000	10.800000	12.700000	17.500000	21.800000	25.200000	28.700000	28.400000	25.300000	21.600000	11.400000	3.700000
2454	6.100000	10.900000	12.800000	17.400000	21.700000	25.200000	28.700000	28.400000	25.500000	21.900000	11.800000	3.900000
2455	6.400000	11.100000	12.800000	17.400000	21.900000	25.500000	29.000000	28.700000	25.800000	22.200000	12.200000	4.300000
2456	7.200000	11.300000	13.000000	17.400000	22.100000	25.800000	29.300000	29.100000	26.200000	22.700000	12.700000	5.300000
2457	7.900000	11.400000	13.900000	17.300000	21.900000	25.800000	29.400000	29.300000	26.300000	22.800000	13.400000	7.000000
2458	8.100000	11.400000	13.900000	17.000000	21.700000	25.700000	29.400000	29.300000	26.300000	22.800000	13.700000	7.400000
2483	6.000000	8.000000	12.100000	17.500000	21.600000	24.200000	27.600000	26.200000	22.300000	17.700000	8.200000	3.200000
2484	6.300000	8.200000	12.100000	17.200000	21.400000	24.000000	27.600000	26.200000	22.200000	17.800000	8.300000	3.300000
2485	7.000000	9.000000	12.100000	16.700000	20.600000	23.300000	27.200000	25.600000	21.400000	17.500000	8.600000	3.500000
2486	7.200000	9.400000	12.400000	17.100000	21.300000	24.000000	27.900000	26.800000	22.800000	18.500000	8.900000	3.800000
2487	7.200000	10.600000	12.700000	17.700000	21.200000	24.100000	28.000000	27.100000	23.200000	19.500000	10.400000	3.100000
2488	6.700000	10.800000	12.900000	17.800000	21.400000	24.300000	28.100000	27.400000	23.700000	19.900000	10.600000	2.800000
2489	6.700000	11.000000	13.000000	17.900000	21.600000	24.600000	28.400000	27.900000	24.300000	20.500000	10.800000	2.800000
2490	6.700000	11.000000	13.000000	17.800000	21.700000	24.800000	28.500000	28.100000	24.600000	20.800000	10.800000	2.800000
2491	6.800000	11.000000	13.000000	17.600000	21.600000	24.800000	28.600000	28.300000	25.100000	21.200000	11.100000	3.600000
2492	6.700000	11.100000	13.000000	17.500000	21.600000	24.700000	28.600000	28.400000	25.300000	21.500000	11.400000	3.800000
2493	6.800000	11.200000	13.000000	17.400000	21.700000	25.000000	28.800000	28.700000	25.700000	21.800000	11.700000	4.100000
2494	7.200000	11.300000	13.100000	17.400000	21.900000	25.300000	29.100000	29.100000	26.100000	22.200000	12.100000	4.800000
2495	7.600000	11.300000	14.000000	17.200000	21.700000	25.200000	29.200000	29.200000	26.200000	22.300000	12.600000	6.400000
2496	7.700000	11.300000	14.000000	16.900000	21.400000	25.000000	29.100000	29.200000	26.100000	22.200000	12.900000	6.600000
2497	7.300000	11.200000	13.800000	16.700000	21.300000	25.000000	29.100000	29.300000	26.300000	22.400000	13.100000	6.300000
2521	5.900000	9.000000	12.700000	18.000000	21.500000	24.300000	27.700000	26.200000	22.200000	18.000000	8.600000	2.500000
2522	6.300000	9.200000	12.800000	17.800000	21.200000	24.200000	27.700000	26.200000	22.100000	18.000000	8.800000	2.500000
2523	6.500000	9.500000	12.800000	17.300000	20.500000	23.400000	27.300000	25.700000	21.200000	17.700000	8.800000	2.500000
2524	6.700000	10.000000	13.100000	17.700000	21.100000	24.000000	27.900000	26.800000	22.800000	18.700000	9.100000	2.600000
2525	7.400000	10.700000	13.300000	17.900000	21.400000	24.200000	28.100000	27.200000	23.300000	19.100000	10.000000	4.000000
2526	7.200000	10.900000	13.400000	18.000000	21.600000	24.300000	28.200000	27.600000	23.800000	19.600000	10.200000	3.900000
2527	7.400000	11.100000	13.500000	18.100000	21.800000	24.600000	28.500000	28.000000	24.300000	20.100000	10.300000	4.000000
2528	7.300000	11.200000	13.500000	18.000000	21.800000	24.700000	28.500000	28.200000	24.500000	20.300000	10.500000	3.900000
2529	7.400000	11.300000	13.500000	17.800000	21.600000	24.600000	28.500000	28.400000	24.900000	20.800000	10.800000	3.800000
2530	7.400000	11.400000	13.500000	17.600000	21.500000	24.500000	28.600000	28.500000	25.100000	21.000000	11.000000	4.100000
2531	7.300000	11.300000	13.600000	17.500000	21.600000	24.700000	28.800000	28.700000	25.500000	21.300000	11.100000	4.200000
2532	7.400000	11.400000	13.300000	17.400000	21.700000	24.900000	29.000000	29.100000	25.800000	21.700000	11.400000	4.500000
2533	7.200000	11.600000	14.000000	17.000000	21.500000	24.800000	29.000000	29.200000	26.000000	21.800000	11.700000	5.200000
2534	7.000000	11.200000	13.900000	16.600000	21.200000	24.600000	28.900000	29.100000	26.000000	21.700000	11.900000	5.100000
2535	6.300000	11.000000	13.800000	16.300000	21.200000	24.600000	28.900000	29.200000	26.200000	21.800000	12.000000	4.900000
2559	6.300000	9.100000	12.800000	18.000000	21.300000	24.100000	27.500000	26.100000	21.600000	17.400000	8.100000	2.500000
2560	6.400000	9.300000	12.800000	17.600000	20.900000	23.900000	27.500000	26.100000	21.500000	17.400000	8.300000	2.500000
2561	6.500000	9.600000	12.800000	17.100000	20.200000	23.100000	27.100000	25.600000	20.700000	17.100000	8.400000	2.500000
2562	6.700000	10.000000	13.200000	17.600000	20.900000	23.800000	27.800000	26.700000	22.300000	18.200000	8.700000	2.600000
2563	7.600000	10.800000	13.400000	17.900000	21.200000	23.900000	28.000000	27.200000	23.000000	18.600000	9.500000	3.900000
2564	7.600000	11.100000	13.500000	18.000000	21.500000	24.000000	28.200000	27.500000	23.500000	19.100000	9.700000	3.900000
2565	7.700000	11.200000	13.600000	18.100000	21.600000	24.300000	28.400000	27.900000	24.100000	19.500000	9.800000	4.000000
2566	7.400000	11.300000	13.600000	18.000000	21.600000	24.300000	28.400000	28.000000	24.300000	19.700000	10.000000	3.900000
2567	7.600000	11.400000	13.500000	17.700000	21.400000	24.200000	28.400000	28.300000	24.500000	20.000000	10.300000	4.000000
2568	7.400000	11.400000	13.600000	17.500000	21.300000	24.000000	28.400000	28.300000	24.800000	20.200000	10.500000	4.100000
2569	7.300000	11.300000	13.600000	17.400000	21.400000	24.200000	28.500000	28.600000	25.100000	20.500000	10.500000	4.100000
2570	7.200000	11.300000	13.600000	17.300000	21.500000	24.300000	28.700000	28.900000	25.400000	20.900000	10.600000	4.100000
2571	6.800000	11.500000	13.900000	16.900000	21.200000	24.200000	28.700000	29.000000	25.600000	21.000000	10.800000	4.500000
2572	6.600000	11.000000	13.900000	16.500000	20.900000	23.800000	28.600000	29.000000	25.600000	20.800000	11.000000	4.300000
2573	5.600000	10.500000	13.700000	16.200000	20.700000	23.900000	28.600000	29.000000	25.800000	21.000000	11.000000	4.100000
2597	6.600000	9.200000	12.900000	17.900000	21.200000	24.000000	27.400000	26.000000	21.300000	17.100000	7.700000	2.400000
2598	6.400000	9.400000	12.900000	17.500000	20.900000	23.800000	27.400000	26.000000	21.100000	17.100000	7.800000	2.400000
2599	6.600000	9.500000	12.800000	17.000000	20.100000	22.900000	27.000000	25.500000	20.200000	16.800000	8.000000	2.300000
2600	6.900000	9.900000	13.100000	17.500000	20.800000	23.500000	27.600000	26.600000	21.800000	17.700000	8.300000	2.300000
2601	7.600000	10.900000	13.400000	17.800000	21.100000	23.700000	27.900000	27.000000	22.700000	18.200000	9.100000	3.800000
2602	7.700000	11.200000	13.600000	18.000000	21.300000	23.800000	28.100000	27.400000	23.200000	18.700000	9.300000	4.000000
2603	7.700000	11.300000	13.600000	18.100000	21.500000	24.000000	28.300000	27.800000	23.700000	19.100000	9.500000	3.900000
2604	7.300000	11.300000	13.600000	17.900000	21.400000	23.900000	28.200000	27.900000	24.000000	19.200000	9.700000	3.900000
2605	7.400000	11.300000	13.600000	17.600000	21.200000	23.700000	28.200000	28.100000	24.200000	19.500000	9.900000	3.800000
2606	7.300000	11.400000	13.600000	17.500000	21.100000	23.400000	28.200000	28.100000	24.400000	19.600000	9.900000	3.800000
2607	7.100000	11.300000	13.600000	17.400000	21.200000	23.500000	28.300000	28.400000	24.800000	19.800000	9.800000	3.600000
2608	7.000000	11.300000	13.600000	17.400000	21.300000	23.700000	28.500000	28.800000	25.200000	20.100000	9.900000	3.600000
2609	6.600000	11.400000	13.900000	16.900000	21.000000	23.500000	28.500000	28.800000	25.300000	20.300000	10.100000	4.000000
2610	6.200000	11.000000	13.800000	16.500000	20.600000	23.200000	28.300000	28.800000	25.300000	20.200000	10.200000	3.800000
2611	5.200000	10.200000	13.600000	16.100000	20.400000	23.100000	28.300000	28.800000	25.400000	20.300000	10.200000	3.500000
2612	4.200000	9.800000	13.300000	15.700000	20.300000	23.200000	28.300000	28.800000	25.700000	20.500000	10.200000	2.700000
2636	6.700000	9.600000	13.100000	17.700000	21.100000	24.000000	27.300000	26.100000	21.200000	17.000000	7.300000	2.400000
2637	6.700000	9.600000	13.000000	17.200000	20.300000	23.200000	26.900000	25.600000	20.300000	16.700000	7.300000	2.200000
2638	6.800000	10.000000	13.300000	17.600000	20.900000	23.700000	27.500000	26.600000	21.700000	17.500000	8.000000	2.200000
2639	7.600000	11.000000	13.400000	17.800000	21.200000	23.800000	27.700000	26.900000	22.400000	17.900000	8.700000	3.700000
2640	7.600000	11.200000	13.600000	18.000000	21.400000	23.800000	27.900000	27.300000	23.000000	18.400000	8.900000	3.800000
2641	7.500000	11.300000	13.600000	18.000000	21.500000	24.000000	28.100000	27.600000	23.500000	18.700000	9.100000	3.800000
2642	7.300000	11.200000	13.600000	17.900000	21.400000	23.800000	28.100000	27.700000	23.700000	18.800000	9.200000	3.600000
2643	7.200000	11.200000	13.600000	17.700000	21.200000	23.600000	28.000000	27.900000	23.900000	19.000000	9.300000	3.500000
2644	7.000000	11.100000	13.600000	17.600000	21.000000	23.200000	28.000000	28.000000	24.100000	19.100000	9.300000	3.500000
2645	6.800000	11.200000	13.600000	17.500000	21.100000	23.100000	28.100000	28.200000	24.600000	19.300000	9.300000	3.400000
2646	6.600000	11.200000	13.700000	17.400000	21.200000	23.300000	28.300000	28.600000	24.900000	19.600000	9.300000	3.100000
2647	6.100000	11.100000	13.900000	17.000000	20.800000	23.100000	28.300000	28.600000	25.100000	19.700000	9.400000	3.200000
2648	5.700000	10.600000	13.700000	16.500000	20.400000	22.600000	28.100000	28.600000	25.000000	19.500000	9.300000	3.000000
2649	4.800000	9.900000	13.500000	16.100000	20.100000	22.400000	28.000000	28.500000	25.100000	19.500000	9.300000	2.500000
2650	3.900000	9.500000	13.200000	15.600000	20.000000	22.500000	28.000000	28.500000	25.300000	19.600000	9.300000	2.200000
2676	7.500000	10.400000	13.500000	17.800000	21.300000	23.800000	27.500000	26.600000	21.700000	17.200000	6.400000	2.900000
2677	7.400000	11.000000	13.700000	17.900000	21.500000	23.800000	27.600000	27.000000	22.100000	17.800000	7.900000	2.900000
2678	7.200000	11.100000	13.700000	17.900000	21.500000	23.800000	27.800000	27.300000	22.600000	18.100000	8.100000	3.000000
2679	7.000000	11.100000	13.800000	17.900000	21.400000	23.700000	27.900000	27.500000	23.100000	18.300000	8.200000	3.000000
2680	6.700000	10.900000	13.700000	17.800000	21.300000	23.600000	27.900000	27.600000	23.300000	18.300000	8.500000	2.900000
2681	6.300000	10.900000	13.700000	17.700000	21.100000	23.300000	27.900000	27.800000	23.600000	18.300000	8.700000	3.200000
2682	6.200000	10.900000	13.800000	17.600000	20.900000	22.900000	27.900000	27.900000	23.900000	18.400000	8.600000	3.200000
2683	6.100000	11.000000	13.800000	17.600000	21.000000	22.800000	28.000000	28.200000	24.400000	18.700000	8.500000	3.100000
2684	5.700000	10.900000	13.700000	17.500000	21.000000	22.900000	28.200000	28.500000	24.800000	19.000000	8.600000	3.100000
2685	5.300000	10.600000	13.900000	17.300000	20.600000	22.700000	28.200000	28.500000	24.800000	19.000000	8.600000	2.600000
2686	5.000000	10.300000	13.700000	16.900000	20.200000	22.200000	28.000000	28.500000	24.800000	18.800000	8.600000	2.400000
2687	4.400000	10.000000	13.500000	16.500000	20.000000	22.100000	28.000000	28.500000	25.000000	18.800000	8.500000	2.200000
2688	3.700000	9.600000	13.200000	16.200000	19.800000	22.200000	28.000000	28.500000	25.200000	19.000000	8.300000	1.600000
2715	7.600000	11.000000	13.800000	17.900000	21.500000	23.800000	27.600000	27.000000	22.100000	17.400000	7.600000	2.700000
2716	7.100000	11.000000	13.800000	17.900000	21.400000	23.700000	27.600000	27.200000	22.500000	17.600000	7.700000	2.700000
2717	6.700000	10.800000	13.700000	17.800000	21.200000	23.600000	27.600000	27.300000	22.900000	17.600000	7.800000	2.500000
2718	6.300000	10.700000	13.700000	17.700000	21.000000	23.300000	27.500000	27.400000	23.100000	17.600000	8.000000	2.300000
2719	6.100000	10.800000	13.800000	17.700000	20.900000	23.200000	27.500000	27.600000	23.400000	17.700000	8.000000	2.800000
2720	6.000000	10.800000	13.900000	17.600000	20.900000	22.700000	27.600000	27.800000	23.800000	17.800000	8.100000	2.900000
2721	5.800000	10.900000	14.000000	17.600000	20.800000	22.600000	27.700000	28.000000	24.100000	18.100000	8.100000	2.800000
2722	5.400000	10.800000	13.800000	17.500000	20.900000	22.600000	27.900000	28.300000	24.500000	18.300000	8.100000	2.700000
2723	5.000000	10.400000	14.000000	17.400000	20.500000	22.400000	28.000000	28.400000	24.600000	18.400000	8.000000	2.200000
2724	4.500000	10.100000	13.900000	17.000000	20.000000	21.900000	27.800000	28.400000	24.600000	18.200000	7.900000	2.000000
2725	4.200000	9.800000	13.700000	16.800000	19.800000	21.800000	27.800000	28.400000	24.700000	18.300000	7.900000	1.500000
2756	4.900000	10.400000	13.800000	17.700000	21.100000	23.600000	27.500000	27.600000	23.300000	17.400000	7.800000	2.000000
2757	5.500000	10.700000	14.000000	17.800000	21.100000	23.500000	27.700000	27.800000	23.600000	17.400000	7.800000	2.400000
2758	5.500000	10.700000	14.100000	17.800000	20.900000	23.000000	27.700000	28.000000	23.900000	17.600000	7.800000	2.400000
2759	5.300000	10.700000	14.100000	17.700000	21.000000	22.900000	27.800000	28.100000	24.200000	17.900000	7.800000	2.300000
2760	5.100000	10.600000	13.900000	17.700000	21.000000	22.900000	28.000000	28.400000	24.500000	18.100000	7.800000	2.200000
2761	4.900000	10.300000	14.200000	17.600000	20.700000	22.600000	28.100000	28.500000	24.700000	18.300000	7.700000	1.800000
2762	4.400000	10.000000	14.200000	17.300000	20.300000	22.200000	28.000000	28.500000	24.700000	18.200000	7.600000	1.500000
2763	3.800000	9.700000	14.000000	17.000000	20.000000	22.000000	27.900000	28.500000	24.800000	18.300000	7.600000	1.100000
2795	4.900000	10.200000	14.100000	17.700000	21.000000	23.600000	27.700000	27.900000	23.600000	17.200000	7.600000	1.800000
2796	4.900000	10.300000	14.200000	17.700000	20.800000	23.100000	27.700000	28.000000	23.900000	17.300000	7.600000	1.800000
2797	4.700000	10.200000	13.900000	17.600000	20.800000	22.900000	27.700000	28.200000	24.200000	17.500000	7.600000	1.900000
2798	4.600000	9.900000	14.000000	17.500000	20.900000	22.900000	27.900000	28.400000	24.500000	17.800000	7.500000	1.700000
2799	4.100000	9.900000	14.300000	17.600000	20.600000	22.700000	28.000000	28.500000	24.700000	18.000000	7.400000	1.400000
2834	3.400000	8.900000	13.900000	17.300000	20.600000	23.100000	27.600000	28.000000	23.900000	17.200000	7.200000	0.800000
2835	3.200000	8.900000	13.900000	17.300000	20.500000	22.900000	27.600000	28.100000	24.100000	17.400000	7.300000	1.100000
2836	3.000000	8.800000	14.100000	17.300000	20.500000	22.900000	27.800000	28.300000	24.400000	17.600000	7.300000	1.200000
2837	2.700000	8.500000	13.500000	17.200000	20.300000	22.700000	27.900000	28.400000	24.500000	17.600000	7.100000	0.900000
2872	2.000000	7.600000	13.400000	16.800000	20.000000	22.900000	27.300000	27.700000	23.500000	16.600000	6.800000	0.400000
2873	2.000000	7.500000	13.500000	16.700000	19.900000	22.600000	27.300000	27.700000	23.600000	16.800000	6.900000	0.600000
2874	2.000000	7.500000	13.700000	16.700000	19.900000	22.600000	27.500000	27.900000	24.000000	17.000000	6.900000	0.600000
2875	2.100000	7.600000	13.200000	16.700000	19.800000	22.400000	27.600000	28.100000	24.100000	17.100000	6.700000	0.700000
2911	1.500000	6.800000	13.000000	16.000000	19.300000	22.000000	26.800000	27.200000	23.200000	16.100000	6.400000	0.300000
