# Supplementary material for: Assessing ecosystem service provision under climate change to support conservation and development planning in Myanmar
Source: PLoS One. 2017 Sep 21;12(9):e0184951. doi: 10.1371/journal.pone.0184951 (PMC5608473; doi:10.1371/journal.pone.0184951)
Supplement: S2 Data — (ZIP) [file pone.0184951.s004.zip › Myanmar_climate_data_historical/climate_zones_num_rainy_days_my_historical.xml]

<?xml version="1.0" encoding="UTF-8"?>
<metadata xml:lang="en"><Esri><CreaDate>20170405</CreaDate><CreaTime>10493800</CreaTime><ArcGISFormat>1.0</ArcGISFormat><ArcGISstyle>FGDC CSDGM Metadata</ArcGISstyle><SyncOnce>TRUE</SyncOnce><DataProperties><itemProps><itemLocation><linkage Sync="TRUE">file://\\BIO-GCD-SWOLNY\G$\Myanmar\Myanmar_data_04_2016\Myanmar_climate_data\Myanmar_climate_data_historical\climate_zones_num_rainy_days_my_historical.csv</linkage><protocol Sync="TRUE">Local Area Network</protocol></itemLocation></itemProps><copyHistory><copy source="G:\Myanmar\Myanmar_data_04_2016\Myanmar_climate_data\SeasonalWaterYield\climate_zones_num_rainy_days_my_historical.csv" dest="\\BIO-GCD-SWOLNY\G$\Myanmar\Myanmar_data_04_2016\Myanmar_climate_data\Myanmar_climate_data_historical\climate_zones_num_rainy_days_my_historical.csv" date="20170405" time="10493800"></copy></copyHistory></DataProperties></Esri></metadata>
