# Supplementary material for: Assessing ecosystem service provision under climate change to support conservation and development planning in Myanmar
Source: PLoS One. 2017 Sep 21;12(9):e0184951. doi: 10.1371/journal.pone.0184951 (PMC5608473; doi:10.1371/journal.pone.0184951)
Supplement: S2 Data — (ZIP) [file pone.0184951.s004.zip › Myanmar_climate_data_historical/Myanmar_analysis_climate_input_info.xlsx]

## Sheet: Inputs_SDR
Climate-related input data used in the Myanmar analysis - Sediment Delivery Ratio (SDR) model
file name	source	model input	notes
erosivity_historical_my.tif	Derived from Columbia's historical precipitation data	Rainfall Erosivity Index	As provided from WWF's original analysis: R = 38.5 + 0.35 P (P= mean annual precipitation) where R is rainfall erosivity (10 MJ mm ha1 h 1 yr 1 ) and P is annual mean precipitation (mm yr1 ) (Thang et al, http://www.gisdevelopment.net/application/environment/land/ma05222pf.htm)
erosivity_rcp45_2040s_25pct_my.tif	Derived from Columbia's precipitation data for RCP 4.5, timeslice 2031-2050, 25th percentile of values	Rainfall Erosivity Index	Same equation as for historical
erosivity_rcp85_2040s_75pct_my.tif	Derived from Columbia's precipitation data for RCP 8.5, timeslice 2031-2050, 75th percentile of values	Rainfall Erosivity Index	Same equation as for historical

## Sheet: Inputs_SWY
Climate-related input data used in the Myanmar analysis - Seasonal Water Yield (SWY) model
file name	source	model input
climate_zones_my.tif	Created Thiessen polygons around the climate data points (lat/long) provided by Columbia	Climate Zone
climate_zones_num_rainy_days_my_historical.csv	From Columbia's historical climate data	Climate Zone Table
climate_zones_num_rainy_days_my_rcp45_2040_25pct.csv	From Columbia's future climate data. For RCP 4.5, timeslice 2031-2050, 25th percentile of values.	Climate Zone Table
climate_zones_num_rainy_days_my_rcp85_2040_75pct.csv	From Columbia's future climate data. For RCP 8.5, timeslice 2031-2050, 75th percentile of values.	Climate Zone Table
ETo_historical folder	Derived from Columbia's historical climate data (temperature and precipitation), using the Modified Hargreaves method.	ET0 Directory
ETo_rcp45_2040_25pct	Derived from Columbia's future climate data (temperature and precipitation), using the Modified Hargreaves method. For RCP 4.5, timeslice 2031-2050, 25th percentile of values.	ET0 Directory
ETo_rcp85_2040_75pct	Derived from Columbia's future climate data (temperature and precipitation), using the Modified Hargreaves method. For RCP 8.5, timeslice 2031-2050, 75th percentile of values.	ET0 Directory
precip_historical folder	Derived from Columbia's historical precipitation data	Precipitation Directory
precip_rcp45_2040_25pct	Derived from Columbia's future precipitation data. For RCP 4.5, timeslice 2031-2050, 25th percentile of values.	Precipitation Directory
precip_rcp85_2040_75pct	Derived from Columbia's future precipitation data. For RCP 8.5, timeslice 2031-2050, 75th percentile of values.	Precipitation Directory

## Sheet: Inputs_CV
Climate-related input data used in the Myanmar analysis - Costal Vulnerability (CV) model
file name	source	model input
SeaLevelRise_25pct_2050.shp	From Columbia's future climate data. For timeslice 2041-2060, 25th percentile of values.	Sea Level Rise
SeaLevelRise_75pct_2050.shp	From Columbia's future climate data. For timeslice 2041-2060, 75th percentile of values.	Sea Level Rise
