# Supplementary material for: Assessing ecosystem service provision under climate change to support conservation and development planning in Myanmar
Source: PLoS One. 2017 Sep 21;12(9):e0184951. doi: 10.1371/journal.pone.0184951 (PMC5608473; doi:10.1371/journal.pone.0184951)
Supplement: S3 Data — (ZIP) [file pone.0184951.s005.zip]

Archive with 47 entries (44 files):
- Myanmar_climate_data_25th_percentile/
- Myanmar_climate_data_25th_percentile/climate_zones_my.tfw
- Myanmar_climate_data_25th_percentile/climate_zones_my.tif
- Myanmar_climate_data_25th_percentile/climate_zones_my.tif.aux.xml
- Myanmar_climate_data_25th_percentile/climate_zones_my.tif.ovr
- Myanmar_climate_data_25th_percentile/climate_zones_my.tif.vat.dbf
- Myanmar_climate_data_25th_percentile/climate_zones_my.tif.xml
- Myanmar_climate_data_25th_percentile/climate_zones_num_rainy_days_my_rcp45_2040_25pct.csv
- Myanmar_climate_data_25th_percentile/climate_zones_num_rainy_days_my_rcp45_2040_25pct.xml
- Myanmar_climate_data_25th_percentile/erosivity_rcp45_2040s_25pct_my.tfw
- Myanmar_climate_data_25th_percentile/erosivity_rcp45_2040s_25pct_my.tif
- Myanmar_climate_data_25th_percentile/erosivity_rcp45_2040s_25pct_my.tif.aux.xml
- Myanmar_climate_data_25th_percentile/erosivity_rcp45_2040s_25pct_my.tif.xml
- Myanmar_climate_data_25th_percentile/ETo_rcp45_2040_25pct/
- Myanmar_climate_data_25th_percentile/ETo_rcp45_2040_25pct/ETo_1.tif
- Myanmar_climate_data_25th_percentile/ETo_rcp45_2040_25pct/ETo_10.tif
- Myanmar_climate_data_25th_percentile/ETo_rcp45_2040_25pct/ETo_11.tif
- Myanmar_climate_data_25th_percentile/ETo_rcp45_2040_25pct/ETo_12.tif
- Myanmar_climate_data_25th_percentile/ETo_rcp45_2040_25pct/ETo_2.tif
- Myanmar_climate_data_25th_percentile/ETo_rcp45_2040_25pct/ETo_3.tif
- Myanmar_climate_data_25th_percentile/ETo_rcp45_2040_25pct/ETo_4.tif
- Myanmar_climate_data_25th_percentile/ETo_rcp45_2040_25pct/ETo_5.tif
- Myanmar_climate_data_25th_percentile/ETo_rcp45_2040_25pct/ETo_6.tif
- Myanmar_climate_data_25th_percentile/ETo_rcp45_2040_25pct/ETo_7.tif
- Myanmar_climate_data_25th_percentile/ETo_rcp45_2040_25pct/ETo_8.tif
- Myanmar_climate_data_25th_percentile/ETo_rcp45_2040_25pct/ETo_9.tif
- Myanmar_climate_data_25th_percentile/Myanmar_analysis_climate_input_info.xlsx
- Myanmar_climate_data_25th_percentile/precip_rcp45_2040_25pct/
- Myanmar_climate_data_25th_percentile/precip_rcp45_2040_25pct/precip_apr_rcp45_2040s_25pct_my_4.tif
- Myanmar_climate_data_25th_percentile/precip_rcp45_2040_25pct/precip_aug_rcp45_2040s_25pct_my_8.tif
- Myanmar_climate_data_25th_percentile/precip_rcp45_2040_25pct/precip_dec_rcp45_2040s_25pct_my_12.tif
- Myanmar_climate_data_25th_percentile/precip_rcp45_2040_25pct/precip_feb_rcp45_2040s_25pct_my_2.tif
- Myanmar_climate_data_25th_percentile/precip_rcp45_2040_25pct/precip_jan_rcp45_2040s_25pct_my_1.tif
- Myanmar_climate_data_25th_percentile/precip_rcp45_2040_25pct/precip_jul_rcp45_2040s_25pct_my_7.tif
- Myanmar_climate_data_25th_percentile/precip_rcp45_2040_25pct/precip_jun_rcp45_2040s_25pct_my_6.tif
- Myanmar_climate_data_25th_percentile/precip_rcp45_2040_25pct/precip_mar_rcp45_2040s_25pct_my_3.tif
- Myanmar_climate_data_25th_percentile/precip_rcp45_2040_25pct/precip_may_rcp45_2040s_25pct_my_5.tif
- Myanmar_climate_data_25th_percentile/precip_rcp45_2040_25pct/precip_nov_rcp45_2040s_25pct_my_11.tif
- Myanmar_climate_data_25th_percentile/precip_rcp45_2040_25pct/precip_oct_rcp45_2040s_25pct_my_10.tif
- Myanmar_climate_data_25th_percentile/precip_rcp45_2040_25pct/precip_sep_rcp45_2040s_25pct_my_9.tif
- Myanmar_climate_data_25th_percentile/SeaLevelRise_25pct_2050.dbf
- Myanmar_climate_data_25th_percentile/SeaLevelRise_25pct_2050.prj
- Myanmar_climate_data_25th_percentile/SeaLevelRise_25pct_2050.sbn
- Myanmar_climate_data_25th_percentile/SeaLevelRise_25pct_2050.sbx
- Myanmar_climate_data_25th_percentile/SeaLevelRise_25pct_2050.shp
- Myanmar_climate_data_25th_percentile/SeaLevelRise_25pct_2050.shp.xml
- Myanmar_climate_data_25th_percentile/SeaLevelRise_25pct_2050.shx
