# Supplementary material for: Assessing ecosystem service provision under climate change to support conservation and development planning in Myanmar
Source: PLoS One. 2017 Sep 21;12(9):e0184951. doi: 10.1371/journal.pone.0184951 (PMC5608473; doi:10.1371/journal.pone.0184951)
Supplement: S3 Data — (ZIP) [file pone.0184951.s005.zip › Myanmar_climate_data_25th_percentile/climate_zones_my.tif.xml]

<?xml version="1.0" encoding="UTF-8"?>
<metadata xml:lang="en"><Esri><CreaDate>20170405</CreaDate><CreaTime>11574700</CreaTime><ArcGISFormat>1.0</ArcGISFormat><ArcGISstyle>FGDC CSDGM Metadata</ArcGISstyle><SyncOnce>TRUE</SyncOnce><DataProperties><lineage><Process ToolSource="c:\program files (x86)\arcgis\desktop10.2\ArcToolbox\Toolboxes\Conversion Tools.tbx\FeatureToRaster" Date="20160119" Time="214240">FeatureToRaster CC_layer_prep\rainy_days_historical\rainy_days_historical_Aug_tpoly_clip_my Input_FID D:\Stacie\Myanmar\data\Inputs_UTM\climate_zones_my.tif 1000</Process></lineage><itemProps><itemLocation><linkage Sync="TRUE">file://\\BIO-GCD-SWOLNY\G$\Myanmar\Myanmar_data_04_2016\Myanmar_climate_data\Myanmar_climate_data_25th_percentile\climate_zones_my.tif</linkage><protocol Sync="TRUE">Local Area Network</protocol></itemLocation></itemProps><copyHistory><copy source="G:\Myanmar\Myanmar_data_04_2016\Myanmar_climate_data\SeasonalWaterYield\climate_zones_my.tif" dest="\\BIO-GCD-SWOLNY\G$\Myanmar\Myanmar_data_04_2016\Myanmar_climate_data\Myanmar_climate_data_25th_percentile\climate_zones_my.tif" date="20170405" time="11574700"></copy></copyHistory></DataProperties></Esri></metadata>
