# Supplementary material for: Assessing ecosystem service provision under climate change to support conservation and development planning in Myanmar
Source: PLoS One. 2017 Sep 21;12(9):e0184951. doi: 10.1371/journal.pone.0184951 (PMC5608473; doi:10.1371/journal.pone.0184951)
Supplement: S3 Data — (ZIP) [file pone.0184951.s005.zip › Myanmar_climate_data_25th_percentile/climate_zones_num_rainy_days_my_rcp45_2040_25pct.csv]

cz_id	jan	feb	mar	apr	may	jun	jul	aug	sep	oct	nov	dec
24	15.300000	11.800000	16.800000	22.800000	29.000000	29.000000	29.500000	28.700000	27.500000	28.400000	25.600000	18.600000
25	14.800000	11.000000	16.700000	22.100000	29.000000	29.300000	29.500000	29.500000	28.200000	29.100000	25.300000	19.900000
63	13.600000	10.600000	15.700000	20.900000	29.100000	29.300000	29.600000	29.300000	28.400000	28.700000	24.900000	19.200000
64	12.700000	9.900000	14.500000	20.900000	28.600000	29.000000	29.500000	29.500000	28.100000	28.500000	24.100000	17.800000
65	11.500000	9.900000	14.200000	20.400000	28.400000	29.300000	29.500000	29.700000	28.600000	28.600000	23.900000	17.100000
100	13.700000	11.000000	16.100000	21.000000	29.100000	29.200000	29.400000	28.700000	27.600000	27.700000	23.600000	17.600000
101	13.400000	10.500000	16.200000	21.200000	29.300000	29.400000	29.800000	29.700000	28.600000	28.800000	24.600000	17.300000
102	13.300000	10.500000	14.900000	20.400000	28.900000	29.200000	29.500000	29.700000	28.200000	28.500000	24.200000	16.700000
103	11.600000	10.000000	14.700000	20.000000	28.500000	29.300000	29.500000	29.500000	28.700000	28.300000	23.500000	16.500000
137	12.800000	11.100000	16.100000	20.600000	29.000000	29.300000	29.400000	28.800000	27.700000	27.700000	23.600000	17.200000
138	13.400000	10.800000	16.100000	20.700000	28.900000	29.300000	29.500000	28.700000	27.700000	27.700000	23.300000	16.900000
139	13.200000	10.300000	15.500000	20.900000	29.300000	29.500000	29.900000	29.800000	28.700000	28.600000	24.100000	16.600000
140	12.900000	10.300000	13.700000	19.900000	28.700000	29.300000	29.700000	29.700000	28.400000	28.400000	23.900000	16.000000
141	11.300000	10.100000	14.500000	19.700000	28.200000	29.400000	29.600000	29.700000	28.700000	27.900000	22.700000	15.500000
142	12.200000	10.200000	14.800000	19.700000	28.400000	29.400000	29.300000	29.500000	28.700000	27.600000	23.400000	16.300000
176	13.000000	10.600000	15.800000	20.900000	28.900000	29.300000	29.600000	28.800000	27.800000	27.500000	22.200000	16.400000
177	12.400000	10.300000	15.100000	20.700000	29.100000	29.600000	30.100000	29.800000	28.700000	28.300000	23.300000	15.600000
178	12.000000	10.200000	13.200000	19.400000	28.700000	29.300000	29.700000	29.700000	28.600000	28.200000	22.500000	15.200000
179	11.200000	10.000000	14.200000	19.200000	28.000000	29.400000	29.500000	29.600000	28.500000	27.800000	22.200000	14.600000
180	12.000000	10.500000	14.500000	19.200000	28.200000	29.300000	29.300000	29.400000	28.500000	27.800000	22.600000	15.300000
214	11.900000	11.000000	15.500000	20.200000	28.800000	29.200000	29.800000	28.900000	27.700000	27.100000	21.600000	15.800000
215	11.900000	10.400000	15.200000	20.400000	29.000000	29.500000	30.100000	29.700000	28.500000	28.000000	22.500000	15.300000
216	11.800000	10.000000	13.900000	19.500000	28.500000	29.400000	29.800000	29.700000	28.400000	28.000000	21.600000	14.800000
217	11.000000	10.100000	13.500000	18.700000	27.900000	29.400000	29.500000	29.600000	28.600000	27.500000	21.800000	14.600000
218	11.600000	10.500000	13.700000	18.400000	27.500000	29.200000	29.200000	29.400000	28.500000	27.300000	22.000000	15.100000
219	13.100000	10.500000	15.500000	18.100000	27.900000	29.000000	28.900000	29.200000	27.700000	27.200000	22.500000	15.500000
253	10.500000	9.800000	13.200000	19.400000	28.900000	29.500000	30.000000	29.700000	28.200000	27.800000	21.700000	14.400000
254	9.700000	9.200000	12.400000	18.800000	28.400000	29.400000	29.800000	29.600000	28.200000	27.800000	20.800000	13.700000
255	9.500000	9.600000	11.500000	18.100000	28.100000	29.200000	29.500000	29.600000	28.400000	27.300000	19.800000	12.700000
256	9.800000	10.200000	11.400000	17.700000	27.900000	29.000000	29.100000	29.500000	28.500000	27.000000	20.000000	12.900000
257	12.200000	10.300000	13.800000	17.800000	27.600000	29.000000	29.200000	29.200000	27.800000	27.100000	22.000000	12.300000
258	12.200000	10.000000	12.000000	17.500000	26.500000	28.500000	29.100000	29.400000	27.800000	26.200000	20.600000	11.700000
290	9.600000	10.200000	14.200000	19.800000	28.300000	29.400000	29.700000	29.300000	27.400000	26.100000	17.900000	11.800000
291	9.700000	9.800000	13.400000	20.100000	28.500000	29.500000	29.900000	29.600000	28.300000	27.200000	19.900000	13.000000
292	9.100000	8.900000	12.000000	18.700000	28.300000	29.500000	29.800000	29.600000	28.200000	27.100000	19.900000	11.900000
293	9.300000	10.000000	12.200000	18.300000	28.100000	29.400000	29.600000	29.800000	28.500000	27.300000	19.800000	11.300000
294	9.300000	10.200000	12.500000	17.700000	27.700000	29.200000	29.400000	29.600000	28.600000	26.900000	20.000000	10.800000
295	10.900000	9.400000	14.700000	17.900000	27.500000	29.100000	29.300000	29.200000	28.100000	26.800000	21.200000	10.300000
296	11.000000	9.600000	11.900000	17.000000	26.300000	28.700000	29.200000	29.200000	27.900000	26.200000	19.300000	9.400000
327	9.700000	9.800000	15.100000	19.600000	28.600000	29.300000	29.600000	29.000000	27.400000	25.700000	17.500000	11.700000
329	9.700000	9.300000	13.100000	19.700000	28.800000	29.600000	29.900000	29.700000	28.200000	26.900000	19.500000	12.900000
330	8.600000	9.000000	11.900000	18.300000	28.300000	29.500000	29.900000	29.500000	28.000000	27.000000	18.800000	10.900000
331	8.500000	9.800000	12.600000	18.400000	28.000000	29.500000	29.700000	29.800000	28.500000	27.000000	19.000000	10.000000
332	8.700000	10.300000	13.200000	18.300000	28.000000	29.400000	29.500000	29.600000	28.500000	26.800000	19.500000	9.600000
333	9.700000	8.800000	14.100000	17.400000	27.600000	29.200000	29.400000	29.200000	28.100000	26.400000	19.800000	8.800000
334	10.100000	9.200000	11.200000	16.100000	25.800000	28.300000	29.000000	29.000000	27.800000	25.800000	18.700000	7.800000
335	10.900000	10.100000	13.600000	16.300000	26.900000	28.300000	28.800000	28.800000	27.500000	26.000000	19.600000	8.600000
364	8.800000	9.500000	14.300000	19.100000	28.200000	29.300000	29.700000	28.700000	26.700000	25.700000	16.800000	11.000000
365	8.600000	8.700000	14.000000	19.100000	28.300000	29.200000	29.600000	28.800000	27.100000	25.700000	16.700000	10.800000
366	9.000000	8.900000	13.900000	18.600000	28.400000	29.300000	29.700000	28.800000	26.900000	25.400000	16.300000	10.500000
367	8.600000	8.800000	12.500000	18.700000	28.600000	29.400000	29.900000	29.500000	27.800000	26.700000	18.500000	11.200000
368	7.800000	7.900000	11.600000	17.700000	28.100000	29.400000	29.700000	29.500000	27.800000	26.700000	17.400000	9.200000
369	7.600000	8.800000	11.400000	17.400000	27.900000	29.500000	29.800000	29.800000	28.000000	26.700000	16.500000	8.500000
370	7.600000	9.400000	12.100000	17.800000	27.900000	29.500000	29.600000	29.600000	28.200000	26.600000	16.300000	8.100000
371	8.100000	8.000000	12.600000	15.900000	27.300000	29.100000	29.400000	29.200000	27.600000	26.000000	16.900000	7.100000
372	8.400000	7.900000	10.400000	15.000000	25.200000	28.100000	29.000000	28.900000	27.300000	25.000000	16.300000	6.400000
373	9.400000	9.200000	11.300000	15.100000	25.500000	27.600000	28.500000	28.500000	26.900000	25.300000	17.700000	7.000000
403	8.300000	9.000000	14.200000	19.500000	28.400000	29.100000	29.600000	28.600000	26.300000	25.300000	16.500000	10.600000
404	8.600000	8.900000	14.000000	19.100000	28.000000	29.200000	29.500000	28.600000	26.600000	25.200000	16.300000	10.400000
405	6.700000	7.600000	12.000000	18.600000	28.400000	29.500000	30.000000	29.600000	27.600000	26.600000	17.600000	9.200000
406	5.500000	7.000000	11.700000	17.500000	28.000000	29.400000	29.900000	29.400000	27.700000	26.500000	16.700000	7.500000
407	5.000000	7.200000	12.200000	17.500000	27.800000	29.400000	29.900000	29.700000	28.000000	26.100000	15.200000	6.500000
408	5.100000	7.200000	12.200000	17.000000	27.700000	29.300000	29.600000	29.400000	28.200000	25.500000	14.400000	5.800000
409	6.000000	7.400000	11.700000	16.000000	26.900000	29.100000	29.400000	29.100000	27.600000	24.700000	15.800000	5.700000
410	6.100000	6.800000	9.000000	15.200000	23.900000	28.100000	28.600000	28.400000	27.200000	24.700000	15.300000	5.100000
411	6.600000	8.200000	10.900000	14.900000	24.700000	27.500000	28.700000	28.300000	27.100000	24.800000	15.900000	5.800000
442	8.600000	9.300000	14.300000	19.500000	28.300000	29.100000	29.600000	28.700000	26.400000	25.000000	16.100000	10.700000
443	7.000000	7.800000	12.500000	18.800000	28.400000	29.400000	29.900000	29.500000	27.600000	26.500000	17.200000	9.100000
444	5.500000	7.200000	11.100000	17.600000	28.300000	29.400000	29.900000	29.300000	27.600000	26.500000	16.500000	7.700000
445	4.700000	7.700000	12.000000	18.100000	28.100000	29.400000	29.900000	29.400000	27.800000	26.000000	14.700000	5.800000
446	4.600000	7.500000	12.600000	18.100000	27.800000	29.200000	29.700000	29.200000	27.900000	25.700000	14.100000	5.000000
447	5.100000	7.300000	12.200000	16.400000	27.300000	28.900000	29.200000	28.900000	27.800000	24.700000	14.700000	4.600000
448	4.800000	6.200000	9.300000	14.600000	24.500000	28.200000	28.500000	28.600000	27.400000	24.700000	14.900000	4.200000
480	7.700000	8.900000	13.600000	19.200000	28.000000	28.900000	29.500000	28.500000	26.100000	24.700000	15.100000	9.900000
481	5.300000	7.400000	12.300000	19.400000	28.300000	29.400000	30.100000	29.400000	27.600000	26.000000	15.600000	6.700000
482	5.000000	6.900000	11.300000	17.500000	27.700000	29.300000	29.900000	29.300000	27.400000	26.000000	15.100000	6.500000
483	4.300000	7.100000	11.300000	17.800000	27.300000	29.200000	29.900000	29.300000	27.800000	25.800000	14.100000	5.900000
484	4.200000	7.000000	11.800000	18.000000	27.600000	29.100000	29.500000	29.300000	28.000000	25.500000	14.100000	3.900000
485	4.400000	6.900000	11.800000	16.300000	26.900000	28.800000	29.100000	29.100000	27.600000	24.700000	14.300000	3.700000
486	3.400000	5.600000	9.000000	13.500000	24.600000	28.100000	28.200000	28.700000	27.400000	23.900000	13.500000	3.600000
518	7.600000	8.800000	13.400000	19.500000	27.800000	28.800000	29.400000	28.400000	25.600000	24.400000	14.700000	9.400000
519	4.800000	7.300000	12.300000	18.500000	28.200000	29.300000	30.000000	29.400000	27.500000	25.600000	15.000000	6.400000
520	4.500000	7.000000	11.300000	17.400000	27.600000	29.200000	29.800000	29.300000	27.300000	25.500000	14.700000	6.300000
521	3.600000	6.800000	11.200000	17.500000	27.400000	29.200000	29.700000	29.200000	28.000000	25.100000	14.100000	5.100000
522	3.200000	6.300000	11.100000	16.600000	27.300000	29.100000	29.500000	28.900000	27.700000	24.700000	13.600000	3.300000
523	2.900000	6.200000	11.400000	16.300000	26.700000	28.800000	29.300000	28.700000	27.100000	24.400000	13.600000	2.900000
557	4.200000	7.000000	10.300000	18.300000	28.300000	29.200000	29.900000	29.000000	27.400000	25.300000	15.000000	5.500000
558	3.500000	5.700000	9.500000	16.800000	27.800000	29.200000	29.800000	28.900000	27.300000	25.200000	14.600000	3.200000
559	2.700000	5.900000	9.200000	17.100000	27.700000	29.200000	29.700000	29.200000	27.600000	24.800000	13.100000	2.100000
560	2.700000	5.700000	9.200000	16.500000	27.400000	28.900000	29.500000	29.000000	27.500000	24.300000	13.100000	1.700000
561	1.700000	5.000000	9.900000	15.900000	26.100000	28.800000	29.300000	28.700000	27.200000	24.100000	12.000000	1.400000
596	2.600000	4.700000	9.100000	16.800000	28.000000	29.200000	29.900000	29.300000	27.300000	25.000000	13.400000	2.200000
597	2.400000	5.500000	9.100000	17.300000	27.900000	29.200000	29.900000	29.300000	27.200000	24.500000	12.700000	1.600000
598	2.200000	5.200000	8.900000	16.700000	27.300000	29.000000	29.700000	29.100000	27.200000	24.200000	12.600000	1.100000
599	1.300000	4.000000	8.800000	15.900000	25.600000	28.800000	29.400000	29.000000	26.900000	23.900000	11.300000	1.100000
633	3.300000	6.200000	10.100000	18.300000	28.200000	29.300000	29.900000	29.300000	26.600000	25.000000	13.500000	3.800000
634	2.200000	4.600000	8.900000	17.200000	27.800000	29.300000	30.000000	29.300000	26.400000	24.900000	12.700000	1.600000
635	1.600000	5.100000	9.100000	17.300000	27.400000	29.200000	29.900000	29.300000	27.000000	24.200000	12.300000	1.000000
636	1.400000	4.900000	9.000000	16.700000	27.300000	29.000000	29.700000	29.000000	27.000000	24.200000	11.900000	0.600000
637	1.000000	3.700000	8.500000	15.600000	25.200000	28.700000	29.200000	29.000000	26.900000	23.300000	11.200000	0.700000
670	5.100000	7.700000	11.600000	17.300000	27.100000	28.700000	29.000000	28.000000	23.900000	21.300000	10.100000	3.000000
671	2.900000	5.600000	9.900000	17.100000	28.000000	29.300000	29.900000	29.400000	26.300000	23.700000	12.200000	2.800000
672	1.300000	4.400000	8.600000	17.200000	27.600000	29.300000	29.800000	29.300000	26.400000	23.400000	11.000000	0.600000
673	1.100000	4.600000	9.000000	17.100000	27.200000	29.200000	29.800000	29.200000	26.800000	23.200000	11.100000	0.400000
674	1.000000	4.200000	8.500000	16.500000	27.000000	28.800000	29.600000	29.100000	26.900000	23.000000	10.900000	0.400000
675	0.800000	3.200000	7.900000	15.200000	24.800000	28.300000	29.100000	29.000000	26.500000	22.400000	10.500000	0.600000
708	4.700000	6.100000	11.100000	16.200000	26.400000	27.700000	28.800000	27.100000	22.900000	20.000000	10.600000	4.200000
709	1.600000	5.000000	10.000000	16.500000	27.600000	29.300000	30.000000	29.300000	26.500000	22.600000	11.100000	1.300000
710	0.500000	4.600000	9.100000	16.400000	27.300000	29.200000	29.900000	29.300000	26.500000	22.700000	10.100000	0.400000
711	0.200000	4.100000	9.100000	16.400000	27.000000	28.800000	29.700000	29.100000	26.800000	22.600000	10.200000	0.100000
712	0.100000	3.800000	8.700000	16.000000	26.800000	28.500000	29.600000	28.700000	26.700000	22.100000	10.200000	0.200000
713	0.100000	2.600000	7.500000	14.200000	24.400000	28.300000	29.100000	28.400000	26.300000	21.500000	9.400000	0.300000
746	4.000000	6.000000	10.600000	16.300000	26.300000	27.500000	28.700000	27.000000	22.600000	20.100000	10.100000	3.900000
747	1.300000	4.700000	9.100000	16.600000	27.500000	29.100000	30.000000	29.800000	26.400000	22.900000	10.600000	1.100000
748	0.400000	4.400000	8.600000	16.300000	27.200000	29.100000	30.000000	29.500000	26.300000	22.900000	9.600000	0.100000
749	0.200000	4.200000	8.600000	16.400000	26.700000	28.800000	29.800000	29.200000	26.600000	22.600000	9.700000	0.100000
784	2.800000	4.200000	8.600000	16.000000	27.100000	28.900000	29.700000	29.700000	25.900000	22.900000	10.900000	3.200000
785	0.700000	3.700000	8.500000	15.900000	26.900000	28.900000	29.900000	29.800000	26.100000	23.000000	10.000000	0.600000
786	0.300000	3.800000	8.500000	15.600000	26.900000	28.900000	29.900000	29.600000	26.100000	22.900000	9.000000	0.100000
787	0.200000	3.700000	8.300000	16.000000	26.600000	28.800000	29.900000	29.500000	26.200000	22.600000	9.200000	0.100000
822	1.800000	3.400000	7.300000	15.500000	27.000000	28.900000	29.600000	29.900000	25.900000	22.800000	10.300000	1.500000
823	0.500000	3.400000	8.000000	15.600000	26.900000	28.900000	29.800000	29.900000	26.100000	22.800000	9.200000	0.300000
824	0.200000	3.300000	8.000000	14.800000	26.500000	28.900000	29.700000	29.600000	25.800000	22.500000	8.700000	0.100000
859	2.700000	3.800000	7.900000	15.100000	26.700000	28.800000	29.600000	29.900000	26.000000	22.200000	10.200000	3.000000
860	1.100000	2.900000	7.500000	14.000000	26.600000	28.900000	29.600000	30.000000	26.100000	22.100000	9.000000	0.800000
861	0.300000	2.200000	7.600000	14.600000	26.500000	28.900000	29.600000	30.000000	26.100000	22.200000	7.300000	0.100000
862	0.200000	1.900000	7.200000	14.000000	25.500000	28.800000	29.300000	29.700000	25.600000	22.100000	7.100000	0.000000
897	2.300000	3.400000	7.500000	14.500000	26.300000	28.600000	29.600000	29.900000	26.400000	21.800000	9.700000	2.600000
898	0.500000	2.300000	7.200000	13.800000	26.000000	28.700000	29.600000	30.000000	26.500000	22.000000	8.300000	0.600000
899	0.200000	2.000000	7.500000	13.600000	25.400000	28.600000	29.600000	30.000000	26.400000	22.100000	6.700000	0.100000
900	0.200000	1.700000	6.900000	13.500000	24.200000	28.400000	29.300000	29.600000	25.900000	21.900000	6.700000	0.000000
901	0.100000	1.700000	7.100000	13.300000	24.200000	28.300000	29.000000	29.400000	25.700000	21.000000	6.600000	0.000000
924	3.900000	2.000000	2.800000	11.300000	26.300000	28.700000	29.800000	30.000000	27.200000	22.500000	13.300000	6.800000
926	3.100000	2.200000	3.400000	10.900000	26.100000	28.300000	29.600000	30.000000	26.800000	22.600000	12.700000	5.000000
935	1.700000	2.600000	6.400000	12.700000	25.400000	28.200000	29.200000	29.700000	26.400000	21.100000	8.800000	1.800000
936	0.500000	1.700000	5.500000	12.800000	24.700000	28.300000	29.400000	29.900000	26.500000	21.200000	7.200000	0.500000
937	0.200000	1.800000	6.400000	12.400000	24.300000	28.400000	29.400000	29.900000	26.300000	21.200000	5.900000	0.100000
938	0.200000	1.700000	6.400000	12.500000	23.900000	28.300000	29.200000	29.700000	26.000000	20.800000	6.000000	0.000000
939	0.100000	1.600000	6.500000	12.400000	23.700000	28.100000	28.700000	29.400000	26.200000	20.400000	5.900000	0.000000
959	3.400000	1.800000	2.000000	8.600000	24.800000	28.100000	29.200000	29.400000	26.600000	22.400000	12.800000	6.200000
960	2.700000	1.100000	0.200000	8.500000	25.200000	28.300000	29.400000	29.600000	27.100000	22.400000	12.400000	6.100000
961	2.700000	0.900000	0.200000	8.900000	25.100000	28.300000	29.500000	30.000000	27.300000	22.300000	12.300000	5.800000
962	2.000000	0.800000	0.400000	8.800000	25.400000	28.300000	29.500000	30.000000	27.200000	22.400000	12.100000	5.100000
963	0.700000	0.700000	0.400000	8.500000	25.600000	28.200000	29.600000	30.000000	26.900000	22.400000	11.800000	2.900000
964	0.500000	0.800000	0.500000	8.300000	25.900000	27.700000	29.600000	30.100000	26.800000	22.200000	11.400000	2.500000
965	1.300000	1.100000	0.400000	7.600000	25.300000	27.500000	29.500000	30.000000	26.700000	20.900000	10.400000	2.300000
973	1.100000	1.800000	5.400000	10.700000	24.200000	27.600000	29.000000	29.800000	26.200000	19.100000	7.600000	1.000000
974	0.300000	1.200000	4.800000	11.000000	23.400000	27.800000	29.100000	29.800000	25.900000	19.600000	6.400000	0.400000
975	0.100000	1.200000	5.600000	10.800000	23.100000	27.900000	28.900000	29.700000	25.900000	19.800000	5.200000	0.000000
976	0.100000	1.000000	5.300000	11.500000	23.200000	27.800000	28.600000	29.500000	25.600000	18.800000	5.200000	0.000000
977	0.100000	1.100000	5.900000	11.600000	22.400000	27.400000	28.100000	29.200000	25.200000	18.700000	4.900000	0.000000
997	1.100000	1.100000	1.500000	7.700000	24.900000	28.000000	29.400000	29.700000	26.600000	22.200000	11.800000	4.800000
998	0.500000	0.400000	0.400000	7.200000	25.500000	27.900000	29.600000	29.800000	26.500000	22.100000	12.000000	3.800000
999	0.600000	0.400000	0.400000	6.700000	25.700000	27.900000	29.600000	29.900000	26.600000	21.900000	11.300000	3.600000
1000	0.600000	0.300000	0.400000	6.200000	25.400000	27.800000	29.600000	29.900000	26.800000	21.900000	11.200000	3.200000
1001	0.400000	0.300000	0.200000	7.400000	25.300000	27.700000	29.600000	29.900000	26.900000	21.800000	10.200000	2.700000
1002	0.400000	0.300000	0.300000	6.600000	25.300000	27.400000	29.600000	30.000000	26.700000	21.700000	9.900000	2.200000
1003	0.400000	0.400000	0.200000	6.200000	24.800000	27.100000	29.500000	30.100000	26.500000	21.100000	8.800000	2.100000
1004	0.500000	0.600000	0.500000	7.300000	25.600000	27.200000	29.600000	30.300000	26.700000	21.600000	9.200000	2.400000
1005	1.300000	1.200000	1.700000	9.000000	25.600000	27.500000	29.600000	30.300000	26.900000	21.900000	9.500000	2.300000
1010	0.300000	0.800000	2.500000	8.100000	24.300000	27.300000	28.800000	29.800000	26.400000	20.300000	7.200000	0.600000
1011	0.400000	0.800000	3.300000	8.900000	24.200000	27.400000	28.700000	29.800000	26.500000	20.200000	7.000000	0.500000
1012	0.200000	0.700000	3.100000	8.900000	23.400000	27.500000	28.800000	29.600000	26.200000	19.800000	5.900000	0.200000
1013	0.200000	1.400000	4.200000	11.100000	23.100000	27.400000	28.700000	29.500000	25.800000	19.800000	5.700000	0.000000
1014	0.200000	1.100000	4.500000	11.400000	22.900000	27.200000	28.300000	29.300000	25.600000	19.700000	5.100000	0.000000
1015	0.200000	1.200000	4.700000	11.500000	22.900000	26.600000	28.000000	29.000000	25.400000	19.700000	5.100000	0.000000
1016	0.100000	1.300000	5.000000	11.400000	22.800000	26.100000	26.800000	28.400000	25.300000	19.300000	5.600000	0.000000
1035	1.000000	1.000000	1.200000	7.200000	23.800000	27.800000	29.600000	29.900000	26.300000	22.000000	11.600000	4.400000
1036	0.300000	0.400000	0.300000	6.800000	25.200000	27.600000	29.700000	30.000000	26.500000	21.500000	11.300000	3.400000
1037	0.300000	0.200000	0.400000	5.900000	25.300000	27.600000	29.800000	30.100000	26.900000	21.100000	11.400000	3.100000
1038	0.300000	0.100000	0.300000	6.100000	25.200000	27.500000	29.700000	30.100000	27.000000	21.100000	11.100000	2.700000
1039	0.300000	0.200000	0.200000	6.700000	25.100000	27.300000	29.700000	30.200000	26.900000	21.300000	10.400000	2.200000
1040	0.300000	0.300000	0.200000	6.300000	25.100000	27.000000	29.800000	30.200000	26.800000	21.100000	9.600000	2.000000
1041	0.200000	0.200000	0.300000	5.500000	24.100000	26.100000	29.700000	30.200000	26.500000	20.700000	8.800000	1.300000
1042	0.200000	0.200000	0.300000	6.500000	25.500000	27.200000	29.800000	30.500000	26.800000	21.200000	9.300000	1.400000
1043	0.400000	0.500000	0.500000	7.900000	25.400000	27.500000	29.800000	30.500000	27.200000	21.600000	9.400000	1.100000
1044	0.800000	0.900000	1.200000	8.500000	25.200000	27.700000	29.700000	30.500000	27.400000	21.600000	9.300000	1.500000
1045	0.700000	0.800000	1.500000	8.500000	25.000000	27.800000	29.600000	30.500000	27.200000	21.300000	9.300000	1.300000
1048	0.200000	0.700000	2.000000	7.700000	23.700000	27.200000	28.700000	29.700000	26.500000	20.400000	6.800000	0.500000
1049	0.200000	0.700000	2.100000	7.800000	23.600000	27.100000	28.800000	29.900000	26.200000	19.900000	6.300000	0.400000
1050	0.100000	0.600000	2.500000	8.300000	23.300000	27.100000	28.600000	29.700000	26.200000	19.800000	5.900000	0.200000
1051	0.200000	1.100000	3.600000	9.600000	23.100000	27.400000	28.500000	29.400000	25.900000	19.500000	6.000000	0.000000
1052	0.200000	1.000000	3.800000	10.300000	23.300000	27.200000	28.100000	29.200000	25.500000	19.600000	5.300000	0.000000
1053	0.100000	1.100000	4.600000	10.800000	23.100000	26.500000	27.300000	28.900000	25.500000	19.400000	5.400000	0.000000
1054	0.100000	1.100000	4.500000	11.100000	22.400000	25.700000	26.400000	28.200000	25.400000	19.300000	5.900000	0.000000
1073	1.200000	1.300000	1.200000	7.500000	24.200000	27.900000	29.800000	30.100000	26.700000	22.000000	11.300000	4.200000
1074	0.600000	0.400000	0.300000	6.500000	25.000000	27.800000	29.900000	30.300000	26.700000	21.500000	11.000000	3.100000
1075	0.300000	0.300000	0.300000	5.700000	25.300000	27.900000	29.900000	30.300000	27.200000	20.900000	11.000000	2.900000
1076	0.100000	0.200000	0.300000	5.800000	25.400000	27.700000	29.900000	30.300000	27.100000	20.900000	10.800000	2.500000
1077	0.200000	0.200000	0.200000	6.500000	25.200000	27.300000	29.800000	30.300000	27.100000	21.100000	10.100000	1.800000
1078	0.200000	0.100000	0.200000	6.300000	24.900000	27.200000	29.900000	30.400000	27.100000	20.900000	9.400000	1.400000
1079	0.100000	0.200000	0.200000	5.600000	24.300000	26.400000	29.700000	30.400000	26.600000	20.900000	8.600000	1.200000
1080	0.200000	0.100000	0.200000	5.400000	25.300000	27.200000	30.000000	30.500000	27.100000	21.400000	8.500000	1.100000
1081	0.200000	0.300000	0.600000	6.600000	25.500000	27.300000	29.900000	30.500000	27.300000	21.600000	8.900000	0.800000
1082	0.400000	0.300000	0.800000	6.800000	25.400000	27.500000	29.800000	30.500000	27.500000	21.700000	8.800000	0.800000
1083	0.400000	0.600000	1.400000	7.500000	25.100000	27.600000	29.500000	30.500000	27.400000	21.300000	8.800000	0.900000
1085	0.300000	0.600000	1.600000	8.200000	23.800000	27.500000	29.100000	30.300000	26.900000	21.100000	7.500000	0.700000
1086	0.200000	0.600000	1.700000	7.300000	23.200000	27.300000	28.800000	30.000000	26.700000	20.300000	6.700000	0.500000
1087	0.100000	0.500000	1.900000	7.400000	23.000000	27.200000	28.800000	30.000000	26.500000	19.700000	6.100000	0.400000
1088	0.100000	0.500000	1.900000	7.800000	23.200000	27.100000	28.600000	29.800000	26.300000	19.800000	6.000000	0.200000
1089	0.200000	0.900000	3.300000	9.200000	23.100000	27.100000	28.300000	29.700000	25.800000	19.800000	5.900000	0.000000
1090	0.100000	0.900000	3.600000	9.800000	23.300000	27.000000	27.800000	29.400000	25.600000	19.800000	5.700000	0.000000
1091	0.100000	1.000000	3.900000	10.200000	23.200000	26.200000	26.900000	29.000000	25.500000	19.400000	5.700000	0.000000
1112	0.600000	0.700000	0.300000	6.100000	24.000000	27.900000	29.900000	30.300000	27.000000	21.200000	10.800000	2.900000
1113	0.300000	0.300000	0.300000	5.000000	24.300000	27.800000	30.000000	30.300000	27.200000	21.100000	10.400000	2.500000
1114	0.100000	0.100000	0.200000	5.000000	24.600000	27.600000	30.000000	30.300000	27.300000	20.800000	10.100000	1.800000
1115	0.100000	0.000000	0.200000	5.600000	24.400000	27.500000	30.000000	30.400000	27.300000	20.900000	9.400000	1.400000
1116	0.200000	0.000000	0.200000	5.300000	24.400000	27.200000	30.000000	30.500000	27.200000	20.800000	8.900000	1.200000
1117	0.100000	0.000000	0.200000	4.900000	23.900000	26.300000	29.800000	30.400000	26.700000	20.800000	8.200000	1.000000
1118	0.200000	0.100000	0.200000	4.700000	24.200000	26.900000	29.900000	30.500000	27.000000	21.100000	8.400000	1.000000
1119	0.100000	0.100000	0.600000	4.700000	24.300000	27.100000	29.800000	30.500000	27.500000	21.100000	8.800000	0.800000
1120	0.100000	0.100000	0.800000	5.100000	24.500000	27.300000	29.700000	30.400000	27.300000	21.300000	8.700000	0.700000
1121	0.100000	0.100000	0.900000	5.900000	24.500000	27.300000	29.500000	30.400000	27.300000	21.000000	8.600000	0.700000
1122	0.100000	0.300000	1.000000	6.300000	24.300000	27.300000	29.300000	30.300000	27.200000	20.800000	8.000000	0.600000
1123	0.100000	0.400000	1.400000	6.300000	23.600000	27.400000	29.100000	30.200000	26.800000	20.800000	7.300000	0.400000
1124	0.100000	0.400000	1.300000	6.400000	23.000000	27.100000	28.900000	30.100000	26.800000	20.300000	6.300000	0.400000
1125	0.100000	0.400000	1.500000	6.600000	22.700000	26.900000	28.500000	29.900000	26.700000	19.800000	5.900000	0.300000
1126	0.100000	0.400000	1.600000	6.700000	22.800000	26.700000	28.300000	29.800000	26.400000	19.900000	6.300000	0.200000
1127	0.100000	0.700000	2.900000	8.500000	22.800000	26.800000	27.700000	29.600000	25.900000	19.400000	5.900000	0.100000
1128	0.100000	0.700000	3.000000	9.000000	23.200000	26.400000	26.900000	29.200000	25.500000	19.000000	5.800000	0.000000
1129	0.100000	0.700000	3.600000	9.100000	22.800000	25.700000	26.700000	28.900000	25.500000	18.800000	5.800000	0.000000
1150	0.300000	0.300000	0.300000	5.200000	23.400000	27.500000	29.900000	30.200000	26.700000	21.000000	10.000000	2.100000
1151	0.200000	0.100000	0.100000	5.200000	23.600000	27.500000	30.000000	30.300000	26.900000	20.900000	10.000000	1.900000
1152	0.200000	0.000000	0.100000	4.800000	22.800000	27.500000	29.900000	30.300000	27.000000	20.600000	9.700000	1.300000
1153	0.100000	0.000000	0.100000	3.600000	23.100000	27.300000	29.900000	30.400000	27.000000	20.400000	8.300000	1.300000
1154	0.100000	0.000000	0.200000	3.500000	23.400000	26.900000	29.900000	30.400000	26.900000	20.400000	8.100000	1.100000
1155	0.100000	0.000000	0.200000	3.000000	22.600000	26.100000	29.700000	30.300000	26.800000	20.400000	7.700000	0.900000
1156	0.100000	0.000000	0.200000	2.800000	22.800000	26.600000	29.600000	30.500000	27.200000	20.400000	7.300000	0.900000
1157	0.000000	0.000000	0.300000	3.400000	22.500000	26.600000	29.600000	30.500000	27.400000	20.300000	6.500000	0.600000
1158	0.000000	0.100000	0.300000	3.500000	23.200000	26.700000	29.500000	30.400000	27.300000	20.200000	6.900000	0.500000
1159	0.000000	0.100000	0.400000	4.100000	23.600000	26.700000	29.400000	30.300000	27.100000	19.900000	6.900000	0.500000
1160	0.000000	0.100000	0.500000	4.600000	23.300000	26.800000	29.200000	30.200000	27.000000	20.000000	6.800000	0.500000
1161	0.000000	0.200000	1.200000	4.400000	22.800000	26.800000	29.000000	30.000000	26.600000	19.500000	6.300000	0.400000
1162	0.000000	0.200000	1.400000	4.700000	22.400000	26.800000	28.500000	29.900000	26.700000	19.300000	5.800000	0.200000
1163	0.000000	0.100000	1.500000	5.300000	22.000000	26.100000	28.200000	29.700000	26.500000	19.100000	5.600000	0.100000
1164	0.000000	0.100000	1.800000	5.900000	22.300000	26.200000	27.700000	29.700000	26.300000	19.300000	6.000000	0.100000
1165	0.100000	0.600000	2.800000	7.700000	22.600000	25.900000	26.900000	29.400000	25.900000	19.100000	6.800000	0.100000
1166	0.100000	0.600000	3.000000	8.300000	22.500000	25.600000	26.700000	28.800000	25.300000	18.300000	6.800000	0.100000
1188	0.200000	0.200000	0.200000	4.700000	23.200000	26.800000	29.800000	30.100000	26.800000	20.600000	9.500000	1.900000
1189	0.200000	0.100000	0.100000	4.800000	23.300000	27.000000	29.900000	30.300000	27.000000	20.500000	9.600000	1.700000
1190	0.200000	0.000000	0.100000	4.600000	23.100000	26.800000	30.000000	30.300000	27.100000	20.300000	9.300000	1.100000
1191	0.200000	0.000000	0.100000	3.700000	23.200000	26.700000	30.000000	30.500000	27.000000	20.100000	8.100000	1.000000
1192	0.100000	0.000000	0.200000	3.300000	23.200000	26.100000	29.900000	30.400000	27.000000	20.100000	7.900000	1.000000
1193	0.100000	0.000000	0.200000	2.700000	22.200000	25.200000	29.500000	30.300000	26.800000	19.900000	6.900000	0.800000
1194	0.100000	0.000000	0.200000	3.000000	22.300000	25.700000	29.600000	30.400000	27.100000	20.200000	7.100000	0.800000
1195	0.000000	0.000000	0.100000	3.500000	21.800000	25.800000	29.500000	30.400000	27.300000	19.800000	6.300000	0.400000
1196	0.000000	0.000000	0.200000	3.700000	22.700000	26.000000	29.500000	30.400000	27.100000	19.700000	6.700000	0.400000
1197	0.000000	0.100000	0.300000	3.800000	22.700000	26.000000	29.300000	30.300000	27.200000	19.700000	6.600000	0.400000
1198	0.000000	0.100000	0.400000	4.000000	22.500000	26.100000	28.800000	30.100000	26.900000	19.500000	6.200000	0.400000
1199	0.000000	0.100000	0.800000	4.100000	21.100000	26.100000	28.200000	29.900000	26.700000	19.200000	5.900000	0.300000
1200	0.000000	0.100000	1.000000	4.500000	20.700000	26.200000	27.600000	29.700000	26.400000	19.200000	5.500000	0.300000
1201	0.000000	0.100000	1.100000	5.100000	20.700000	25.200000	27.800000	29.400000	26.400000	18.900000	5.400000	0.100000
1202	0.000000	0.100000	1.500000	6.100000	21.100000	25.300000	27.300000	29.500000	26.100000	18.700000	6.000000	0.100000
1203	0.100000	0.400000	2.600000	7.900000	21.500000	25.100000	26.800000	29.200000	25.700000	18.900000	6.500000	0.100000
1227	0.200000	0.100000	0.100000	4.900000	23.000000	26.600000	29.900000	30.500000	27.400000	20.200000	8.900000	1.500000
1228	0.200000	0.000000	0.100000	4.700000	23.000000	26.500000	29.900000	30.500000	27.400000	20.000000	8.800000	1.100000
1229	0.200000	0.000000	0.100000	3.500000	22.700000	26.400000	29.800000	30.400000	27.300000	19.700000	7.400000	1.000000
1230	0.100000	0.000000	0.100000	2.800000	22.500000	26.000000	29.600000	30.400000	27.000000	19.500000	7.300000	0.800000
1231	0.100000	0.000000	0.100000	2.600000	21.600000	24.900000	29.400000	30.200000	26.900000	18.800000	6.700000	0.700000
1232	0.100000	0.000000	0.100000	2.600000	22.000000	25.500000	29.400000	30.400000	27.200000	19.500000	6.700000	0.700000
1233	0.000000	0.000000	0.100000	3.700000	22.000000	25.200000	29.300000	30.400000	27.200000	19.800000	6.300000	0.600000
1234	0.000000	0.000000	0.200000	3.800000	22.300000	25.500000	29.200000	30.300000	27.000000	19.600000	6.200000	0.400000
1235	0.000000	0.000000	0.300000	4.000000	21.500000	25.700000	29.100000	30.200000	27.100000	19.300000	5.900000	0.500000
1236	0.000000	0.000000	0.300000	4.100000	20.700000	25.700000	28.200000	30.000000	26.800000	19.300000	5.500000	0.500000
1237	0.000000	0.100000	0.700000	4.500000	20.500000	25.700000	27.400000	29.700000	26.500000	19.200000	5.600000	0.400000
1238	0.000000	0.100000	0.600000	4.600000	20.400000	25.400000	26.900000	29.400000	26.100000	18.900000	5.500000	0.300000
1239	0.000000	0.100000	1.000000	5.500000	20.200000	24.600000	27.000000	29.300000	26.000000	18.400000	5.500000	0.300000
1240	0.000000	0.100000	1.300000	6.000000	20.700000	24.700000	27.000000	29.200000	25.800000	18.600000	5.900000	0.100000
1264	0.200000	0.200000	0.200000	5.500000	23.500000	26.900000	30.100000	30.300000	27.600000	20.800000	9.300000	1.800000
1265	0.200000	0.100000	0.100000	5.000000	23.200000	26.900000	30.100000	30.400000	27.700000	21.000000	9.200000	1.500000
1266	0.200000	0.000000	0.100000	5.100000	23.400000	26.700000	30.100000	30.400000	27.800000	20.900000	9.100000	1.000000
1267	0.100000	0.000000	0.100000	3.600000	23.200000	26.500000	30.000000	30.400000	27.600000	20.500000	7.900000	0.900000
1268	0.100000	0.000000	0.100000	2.900000	22.400000	26.000000	29.800000	30.500000	27.400000	20.000000	7.400000	0.800000
1269	0.000000	0.000000	0.100000	2.700000	21.700000	24.900000	29.300000	30.400000	26.900000	19.000000	6.700000	0.800000
1270	0.000000	0.000000	0.100000	2.800000	22.400000	25.600000	29.400000	30.400000	27.100000	19.600000	6.700000	0.700000
1271	0.000000	0.000000	0.100000	4.200000	22.200000	25.300000	29.300000	30.400000	27.100000	19.800000	6.400000	0.600000
1272	0.000000	0.000000	0.200000	4.000000	22.300000	25.700000	29.100000	30.300000	27.000000	19.600000	6.300000	0.500000
1273	0.000000	0.000000	0.200000	4.300000	21.700000	25.700000	28.800000	30.300000	27.100000	19.400000	6.100000	0.500000
1274	0.000000	0.000000	0.300000	4.500000	20.800000	25.800000	28.000000	30.000000	26.900000	19.300000	5.700000	0.500000
1275	0.000000	0.000000	0.600000	4.700000	20.500000	25.600000	27.200000	29.700000	26.500000	19.200000	5.900000	0.300000
1276	0.000000	0.000000	0.700000	4.900000	20.100000	24.600000	26.900000	29.300000	26.100000	18.900000	5.600000	0.300000
1277	0.000000	0.100000	0.900000	5.600000	19.800000	24.100000	26.500000	29.200000	25.700000	18.700000	5.400000	0.300000
1278	0.000000	0.100000	1.300000	6.200000	20.400000	24.100000	26.800000	29.100000	25.500000	18.500000	5.900000	0.300000
1301	0.900000	1.000000	0.200000	6.900000	23.900000	27.600000	30.400000	30.400000	27.500000	20.600000	9.400000	2.400000
1302	0.300000	0.500000	0.100000	6.200000	23.900000	27.500000	30.400000	30.500000	27.800000	20.800000	9.400000	2.000000
1303	0.100000	0.100000	0.100000	6.400000	23.900000	27.100000	30.400000	30.500000	27.800000	21.100000	9.500000	1.800000
1304	0.000000	0.000000	0.000000	6.400000	23.900000	26.700000	30.300000	30.400000	27.900000	20.900000	9.400000	1.300000
1305	0.000000	0.000000	0.000000	4.600000	23.400000	26.400000	30.100000	30.500000	27.700000	20.400000	8.400000	1.100000
1306	0.000000	0.000000	0.000000	4.100000	23.000000	26.200000	29.900000	30.500000	27.400000	20.000000	8.000000	0.900000
1307	0.000000	0.000000	0.000000	3.600000	21.100000	24.900000	29.500000	30.400000	26.900000	19.000000	6.800000	0.800000
1308	0.000000	0.000000	0.000000	4.000000	22.000000	25.400000	29.500000	30.400000	27.200000	19.600000	7.100000	0.800000
1309	0.000000	0.000000	0.000000	4.600000	22.100000	25.100000	29.300000	30.400000	27.100000	19.900000	8.000000	0.400000
1310	0.000000	0.000000	0.100000	4.700000	22.400000	25.400000	29.200000	30.400000	27.000000	19.700000	7.700000	0.500000
1311	0.000000	0.000000	0.200000	5.200000	21.700000	25.400000	28.600000	30.300000	26.700000	19.300000	7.500000	0.500000
1312	0.000000	0.000000	0.400000	5.700000	20.700000	25.600000	27.900000	29.900000	26.500000	19.200000	7.000000	0.500000
1313	0.100000	0.000000	0.900000	6.900000	20.800000	25.500000	27.000000	29.700000	26.300000	19.100000	6.500000	0.600000
1314	0.100000	0.100000	1.000000	6.800000	20.300000	24.600000	26.500000	29.500000	25.900000	19.100000	6.400000	0.600000
1315	0.100000	0.100000	1.200000	7.200000	19.900000	23.800000	26.400000	29.200000	25.800000	18.700000	6.200000	0.600000
1340	0.300000	0.400000	0.000000	6.300000	24.300000	27.600000	30.500000	30.600000	27.900000	21.100000	9.300000	1.600000
1341	0.200000	0.100000	0.100000	6.500000	24.200000	27.300000	30.400000	30.500000	27.900000	21.300000	9.300000	1.400000
1342	0.000000	0.000000	0.000000	6.500000	23.700000	26.600000	30.400000	30.500000	27.900000	21.000000	9.400000	1.200000
1343	0.100000	0.000000	0.000000	4.700000	23.500000	26.400000	30.200000	30.500000	27.700000	20.700000	8.300000	1.000000
1344	0.000000	0.000000	0.000000	4.100000	22.900000	26.000000	30.000000	30.500000	27.500000	20.200000	8.000000	0.900000
1345	0.000000	0.000000	0.000000	3.800000	21.800000	24.600000	29.600000	30.300000	26.800000	18.900000	6.800000	0.800000
1346	0.000000	0.000000	0.000000	4.200000	22.400000	25.200000	29.300000	30.300000	27.100000	19.400000	7.000000	0.800000
1347	0.000000	0.000000	0.000000	4.900000	21.900000	24.700000	29.200000	30.300000	27.000000	19.800000	8.000000	0.600000
1348	0.000000	0.000000	0.100000	5.000000	21.800000	24.900000	29.000000	30.400000	26.700000	19.500000	7.800000	0.600000
1349	0.100000	0.000000	0.200000	5.200000	21.100000	25.100000	28.700000	30.300000	26.400000	19.000000	7.500000	0.600000
1350	0.100000	0.000000	0.400000	5.600000	20.600000	25.100000	27.800000	29.900000	26.100000	19.000000	7.000000	0.600000
1351	0.100000	0.000000	0.800000	6.900000	20.300000	25.200000	27.000000	29.500000	25.900000	18.800000	6.800000	0.700000
1352	0.200000	0.100000	1.000000	7.000000	20.100000	24.400000	26.500000	29.400000	25.800000	18.700000	6.700000	0.600000
1353	0.200000	0.100000	1.200000	7.200000	19.900000	23.600000	26.300000	29.200000	25.600000	18.500000	6.400000	0.700000
1375	2.700000	1.900000	1.800000	8.800000	22.900000	27.500000	30.400000	30.400000	27.500000	20.600000	9.100000	2.800000
1376	1.400000	0.500000	0.200000	7.600000	23.200000	27.500000	30.500000	30.500000	27.600000	20.900000	8.900000	2.200000
1377	0.300000	0.400000	0.100000	7.400000	23.400000	27.400000	30.500000	30.500000	27.600000	21.100000	9.200000	1.800000
1378	0.300000	0.100000	0.100000	7.100000	23.500000	27.200000	30.500000	30.500000	27.700000	21.200000	9.200000	1.600000
1379	0.200000	0.100000	0.000000	6.800000	23.600000	26.800000	30.400000	30.500000	27.900000	21.300000	9.200000	1.500000
1380	0.200000	0.000000	0.000000	6.400000	23.300000	26.000000	30.300000	30.500000	27.900000	21.000000	9.200000	1.200000
1381	0.100000	0.000000	0.000000	4.800000	23.300000	25.900000	30.200000	30.500000	27.500000	20.700000	8.200000	1.000000
1382	0.100000	0.000000	0.000000	4.500000	22.500000	25.400000	29.900000	30.400000	27.300000	20.100000	7.700000	1.000000
1383	0.000000	0.000000	0.000000	3.800000	21.400000	24.300000	29.500000	30.100000	26.500000	18.500000	6.400000	0.800000
1384	0.000000	0.000000	0.000000	4.300000	21.200000	24.700000	29.200000	30.300000	26.800000	19.400000	6.800000	0.800000
1385	0.100000	0.000000	0.000000	5.000000	20.900000	24.000000	29.000000	30.300000	26.600000	19.500000	7.600000	0.600000
1386	0.100000	0.000000	0.000000	5.100000	21.000000	24.000000	28.700000	30.200000	26.400000	19.300000	7.900000	0.700000
1387	0.200000	0.000000	0.200000	5.200000	20.900000	24.300000	28.300000	30.100000	26.300000	18.900000	7.500000	0.700000
1388	0.200000	0.000000	0.400000	5.900000	20.200000	24.400000	27.700000	29.700000	25.900000	18.500000	6.800000	0.700000
1389	0.200000	0.000000	0.900000	7.000000	20.000000	24.400000	27.000000	29.100000	25.700000	18.400000	6.700000	0.800000
1390	0.200000	0.100000	1.200000	7.500000	19.800000	24.100000	26.100000	29.100000	25.500000	18.300000	7.000000	0.800000
1391	0.200000	0.100000	1.200000	8.000000	19.500000	23.200000	26.100000	28.900000	25.300000	18.200000	6.800000	0.700000
1392	0.200000	0.100000	1.500000	8.600000	20.000000	23.100000	26.300000	28.800000	25.100000	17.900000	7.500000	0.700000
1412	3.000000	1.200000	1.700000	4.700000	18.900000	22.800000	27.200000	26.500000	22.200000	14.500000	5.900000	1.300000
1413	2.000000	1.500000	0.900000	8.000000	22.900000	28.100000	30.500000	30.500000	27.700000	20.700000	8.800000	2.400000
1414	0.400000	0.400000	0.100000	7.300000	23.300000	28.100000	30.500000	30.500000	27.600000	20.800000	8.900000	1.500000
1415	0.300000	0.200000	0.100000	7.400000	23.800000	28.000000	30.500000	30.600000	27.600000	20.900000	9.000000	1.600000
1416	0.300000	0.100000	0.100000	7.100000	23.800000	27.600000	30.500000	30.500000	27.600000	21.100000	8.900000	1.500000
1417	0.200000	0.100000	0.000000	6.600000	23.200000	27.000000	30.500000	30.600000	27.600000	21.000000	9.000000	1.400000
1418	0.200000	0.000000	0.000000	6.300000	22.600000	25.900000	30.300000	30.500000	27.500000	20.700000	8.600000	1.100000
1419	0.100000	0.000000	0.000000	4.800000	22.400000	25.500000	30.100000	30.400000	27.200000	20.000000	7.900000	0.900000
1420	0.100000	0.000000	0.000000	4.300000	21.900000	25.100000	29.600000	30.300000	26.600000	19.200000	7.400000	0.900000
1421	0.000000	0.000000	0.000000	3.700000	20.600000	23.000000	29.000000	30.000000	26.700000	18.400000	6.000000	0.800000
1422	0.100000	0.000000	0.000000	4.500000	20.800000	23.200000	28.500000	30.200000	26.300000	19.400000	6.500000	0.800000
1423	0.100000	0.000000	0.000000	4.900000	20.400000	22.800000	28.400000	30.200000	25.900000	19.400000	7.400000	0.700000
1424	0.100000	0.000000	0.000000	5.200000	20.300000	22.900000	28.100000	29.900000	25.800000	19.100000	7.200000	0.800000
1425	0.200000	0.000000	0.200000	5.900000	20.500000	23.300000	27.800000	29.900000	25.800000	18.600000	7.100000	0.700000
1426	0.200000	0.000000	0.400000	6.000000	20.200000	23.500000	27.700000	29.600000	25.700000	17.700000	6.900000	0.700000
1427	0.200000	0.000000	0.900000	6.900000	20.200000	23.100000	26.900000	29.200000	25.400000	17.400000	6.600000	0.700000
1428	0.200000	0.000000	1.100000	7.500000	19.500000	23.300000	25.800000	28.500000	25.000000	17.400000	6.900000	0.800000
1429	0.300000	0.100000	1.200000	8.000000	19.300000	23.000000	25.800000	28.600000	24.900000	17.400000	6.700000	0.800000
1430	0.300000	0.100000	1.400000	8.600000	19.600000	23.000000	25.500000	28.600000	25.000000	17.400000	7.300000	0.700000
1451	1.400000	1.300000	0.500000	8.100000	23.000000	28.300000	30.600000	30.500000	27.600000	20.800000	8.900000	1.800000
1452	0.600000	0.600000	0.000000	7.800000	23.200000	28.300000	30.600000	30.700000	27.700000	20.800000	8.300000	1.200000
1453	0.400000	0.200000	0.000000	6.700000	23.600000	28.100000	30.500000	30.600000	27.800000	20.900000	8.800000	1.000000
1454	0.300000	0.100000	0.000000	6.500000	23.800000	27.800000	30.500000	30.600000	28.000000	21.000000	8.700000	1.100000
1455	0.300000	0.100000	0.000000	6.400000	23.000000	27.200000	30.500000	30.600000	27.900000	20.900000	8.800000	0.800000
1456	0.300000	0.100000	0.000000	6.200000	22.900000	26.400000	30.300000	30.400000	27.800000	20.500000	8.700000	0.700000
1457	0.200000	0.100000	0.000000	5.600000	22.500000	25.800000	30.100000	30.400000	27.500000	20.200000	8.700000	0.600000
1458	0.200000	0.100000	0.000000	5.500000	21.800000	25.200000	29.800000	30.200000	27.000000	19.500000	8.100000	0.500000
1459	0.100000	0.000000	0.000000	4.800000	20.600000	22.900000	29.000000	30.100000	26.200000	18.900000	7.200000	0.500000
1460	0.100000	0.000000	0.000000	5.600000	20.700000	23.600000	28.900000	30.200000	26.400000	19.500000	7.600000	0.500000
1461	0.100000	0.000000	0.000000	5.600000	20.000000	23.300000	27.900000	30.000000	26.400000	19.200000	7.900000	0.600000
1462	0.100000	0.000000	0.000000	6.400000	20.100000	23.200000	27.500000	29.800000	26.200000	19.000000	7.500000	0.600000
1463	0.200000	0.000000	0.100000	6.600000	20.000000	23.200000	27.900000	29.800000	26.000000	18.800000	7.900000	0.600000
1464	0.200000	0.000000	0.400000	6.900000	19.700000	23.300000	27.200000	29.700000	25.800000	18.100000	7.700000	0.600000
1465	0.200000	0.100000	0.600000	7.300000	19.600000	23.200000	26.600000	29.200000	25.400000	17.600000	7.600000	0.900000
1466	0.300000	0.100000	0.700000	7.400000	19.100000	23.000000	25.800000	28.800000	25.500000	17.600000	7.600000	0.900000
1467	0.300000	0.100000	0.800000	8.000000	18.800000	22.800000	25.700000	28.700000	25.500000	17.300000	7.500000	1.100000
1468	0.400000	0.200000	1.100000	8.900000	18.900000	22.700000	26.000000	28.700000	25.300000	17.200000	7.900000	1.100000
1488	1.600000	1.800000	1.300000	9.400000	23.200000	28.300000	30.500000	30.500000	27.600000	21.200000	9.400000	1.700000
1489	1.100000	1.100000	0.600000	8.200000	22.800000	28.200000	30.500000	30.500000	27.600000	20.600000	8.900000	1.400000
1490	0.500000	0.600000	0.100000	7.500000	22.800000	28.000000	30.600000	30.600000	27.700000	20.400000	8.100000	1.100000
1491	0.300000	0.200000	0.100000	6.600000	23.200000	27.900000	30.600000	30.700000	27.700000	21.100000	8.900000	0.900000
1492	0.300000	0.200000	0.000000	6.700000	23.300000	27.900000	30.500000	30.600000	28.000000	20.900000	8.700000	0.900000
1493	0.400000	0.200000	0.000000	6.600000	23.200000	27.600000	30.400000	30.600000	27.900000	20.800000	8.500000	0.700000
1494	0.300000	0.200000	0.000000	5.900000	22.900000	26.700000	30.300000	30.500000	27.600000	20.600000	8.300000	0.600000
1495	0.200000	0.100000	0.000000	5.700000	22.700000	26.000000	30.100000	30.400000	27.600000	20.100000	8.200000	0.500000
1496	0.200000	0.100000	0.000000	5.600000	21.800000	25.200000	29.700000	30.200000	27.200000	19.700000	7.900000	0.500000
1497	0.100000	0.000000	0.000000	5.000000	20.300000	22.700000	29.000000	29.900000	26.200000	18.800000	7.500000	0.400000
1498	0.100000	0.000000	0.000000	5.600000	20.900000	23.700000	28.800000	30.000000	26.700000	19.700000	7.800000	0.300000
1499	0.100000	0.000000	0.000000	6.200000	19.600000	23.200000	28.000000	29.900000	26.700000	19.500000	7.700000	0.500000
1500	0.200000	0.000000	0.000000	6.700000	20.000000	23.000000	27.400000	29.800000	26.800000	19.300000	7.800000	0.600000
1501	0.200000	0.100000	0.100000	6.700000	20.100000	23.400000	27.800000	29.700000	26.700000	19.200000	8.000000	0.600000
1502	0.200000	0.100000	0.300000	7.100000	19.500000	23.100000	27.200000	29.400000	26.000000	19.000000	7.800000	0.700000
1503	0.300000	0.100000	0.600000	7.500000	19.300000	22.900000	26.400000	29.000000	25.800000	18.200000	8.000000	1.100000
1504	0.400000	0.100000	0.700000	7.300000	18.500000	22.600000	25.300000	28.700000	25.400000	17.700000	8.000000	1.200000
1505	0.500000	0.100000	0.800000	7.800000	18.600000	22.100000	25.500000	28.800000	25.700000	17.400000	7.800000	1.400000
1506	0.500000	0.200000	1.100000	8.600000	18.500000	22.300000	25.600000	28.700000	25.600000	17.500000	8.400000	1.300000
1526	1.300000	1.700000	1.600000	9.600000	23.200000	28.500000	30.500000	30.500000	27.500000	20.400000	9.200000	1.400000
1527	0.800000	1.100000	0.500000	8.200000	22.800000	28.400000	30.500000	30.400000	27.500000	20.000000	8.600000	1.000000
1528	0.600000	0.700000	0.300000	8.000000	23.100000	27.600000	30.500000	30.500000	27.500000	19.800000	8.000000	1.000000
1529	0.400000	0.300000	0.100000	6.700000	23.100000	27.700000	30.400000	30.600000	27.600000	20.500000	8.300000	0.700000
1530	0.400000	0.200000	0.100000	6.300000	23.300000	27.700000	30.400000	30.600000	27.700000	20.500000	8.000000	0.700000
1531	0.300000	0.200000	0.000000	6.300000	23.500000	27.400000	30.300000	30.500000	27.700000	20.400000	7.900000	0.700000
1532	0.300000	0.200000	0.000000	6.100000	21.800000	26.400000	30.200000	30.400000	27.500000	20.100000	7.700000	0.600000
1533	0.200000	0.100000	0.000000	5.700000	20.700000	25.800000	29.900000	30.300000	27.100000	19.900000	7.900000	0.400000
1534	0.200000	0.100000	0.000000	5.600000	20.800000	25.200000	29.300000	30.000000	26.700000	19.700000	7.900000	0.400000
1535	0.200000	0.000000	0.000000	4.900000	19.700000	22.600000	28.600000	29.600000	26.200000	17.900000	7.400000	0.300000
1536	0.200000	0.100000	0.000000	5.600000	20.000000	23.200000	28.800000	29.900000	26.400000	19.600000	7.600000	0.300000
1537	0.100000	0.000000	0.000000	6.300000	19.400000	23.000000	27.900000	29.700000	26.700000	19.400000	8.000000	0.600000
1538	0.200000	0.000000	0.000000	6.400000	19.500000	22.900000	27.400000	29.700000	26.700000	19.200000	8.000000	0.600000
1539	0.200000	0.100000	0.100000	7.000000	19.300000	22.700000	27.700000	29.300000	26.600000	19.100000	7.900000	0.600000
1540	0.200000	0.100000	0.400000	7.100000	19.500000	22.500000	26.800000	29.000000	26.300000	19.000000	8.000000	0.700000
1541	0.300000	0.100000	0.600000	7.700000	19.100000	22.200000	25.600000	28.600000	26.200000	18.400000	8.300000	1.100000
1542	0.400000	0.100000	0.700000	7.600000	18.300000	21.300000	24.500000	28.500000	25.800000	18.000000	8.000000	1.200000
1543	0.500000	0.100000	0.800000	7.700000	18.200000	21.200000	24.300000	28.600000	25.600000	17.300000	7.900000	1.600000
1544	0.600000	0.100000	1.000000	8.100000	18.800000	21.400000	25.000000	28.700000	25.700000	17.000000	8.200000	1.600000
1545	0.600000	0.100000	2.100000	8.500000	18.400000	21.100000	25.600000	28.500000	25.500000	17.000000	8.300000	1.600000
1546	0.700000	0.100000	2.500000	9.200000	18.400000	21.300000	25.800000	28.400000	25.300000	17.000000	8.600000	1.800000
1547	0.700000	0.100000	3.200000	9.300000	18.300000	21.400000	25.500000	28.500000	25.300000	16.400000	8.900000	1.800000
1548	0.700000	0.300000	3.700000	9.800000	18.400000	21.400000	25.700000	28.200000	25.400000	16.100000	8.900000	1.900000
1562	3.400000	2.700000	4.600000	9.900000	14.300000	21.200000	23.900000	21.900000	16.700000	12.000000	4.900000	1.000000
1563	1.800000	2.100000	2.000000	10.600000	24.100000	28.400000	30.200000	30.400000	27.700000	20.300000	9.300000	1.300000
1564	0.800000	1.400000	1.100000	9.800000	23.900000	28.500000	30.400000	30.500000	27.800000	20.200000	9.000000	0.900000
1565	0.600000	1.000000	0.600000	8.300000	23.300000	28.100000	30.500000	30.500000	27.700000	19.600000	8.500000	0.900000
1566	0.500000	0.800000	0.400000	8.400000	23.200000	27.900000	30.400000	30.500000	27.600000	19.300000	8.300000	0.800000
1567	0.300000	0.300000	0.300000	7.300000	23.600000	28.100000	30.300000	30.500000	27.400000	19.600000	8.700000	0.600000
1568	0.300000	0.200000	0.200000	7.300000	23.700000	27.900000	30.300000	30.400000	27.800000	19.800000	8.700000	0.600000
1569	0.300000	0.200000	0.100000	6.800000	23.300000	27.200000	30.200000	30.500000	27.600000	19.900000	8.500000	0.500000
1570	0.200000	0.200000	0.000000	6.400000	22.600000	25.900000	30.100000	30.300000	27.500000	19.600000	8.400000	0.300000
1571	0.200000	0.100000	0.000000	6.300000	21.700000	25.400000	29.700000	30.300000	27.300000	19.200000	8.500000	0.300000
1572	0.200000	0.100000	0.000000	6.100000	21.300000	24.800000	29.200000	30.000000	27.000000	19.600000	8.200000	0.300000
1573	0.100000	0.000000	0.000000	5.200000	20.500000	22.900000	28.100000	29.600000	25.900000	18.400000	7.800000	0.300000
1574	0.200000	0.100000	0.000000	6.000000	20.600000	23.400000	28.400000	29.600000	26.500000	19.700000	8.100000	0.300000
1575	0.100000	0.000000	0.000000	7.000000	19.900000	22.000000	27.500000	29.600000	26.800000	19.700000	8.100000	0.600000
1576	0.200000	0.100000	0.000000	7.200000	20.200000	21.700000	27.200000	29.300000	26.800000	19.800000	8.300000	0.600000
1577	0.200000	0.100000	0.100000	7.300000	20.100000	22.100000	26.900000	29.100000	26.800000	19.600000	8.300000	0.600000
1578	0.200000	0.100000	0.500000	7.500000	20.100000	22.400000	26.300000	28.800000	26.400000	19.200000	8.200000	0.700000
1579	0.300000	0.100000	0.700000	7.800000	19.700000	21.700000	25.500000	28.400000	26.200000	18.700000	8.700000	1.200000
1580	0.400000	0.100000	0.800000	7.600000	19.000000	21.000000	24.600000	28.300000	26.200000	18.400000	9.000000	1.500000
1581	0.500000	0.100000	0.900000	8.000000	18.800000	20.600000	24.300000	28.200000	26.000000	18.400000	9.000000	1.500000
1582	0.700000	0.200000	1.000000	9.000000	19.100000	20.500000	24.900000	28.500000	26.000000	18.700000	9.700000	2.000000
1583	0.700000	0.100000	2.100000	9.700000	18.500000	20.600000	25.400000	28.500000	25.900000	18.600000	9.800000	2.000000
1584	0.900000	0.100000	2.300000	9.800000	18.400000	20.700000	25.700000	28.300000	25.800000	17.700000	9.900000	2.100000
1585	0.900000	0.200000	2.900000	10.200000	18.600000	20.600000	26.100000	28.400000	25.500000	17.100000	10.000000	2.300000
1586	0.900000	0.300000	3.500000	10.400000	19.000000	20.500000	26.300000	28.400000	25.400000	17.100000	10.100000	2.400000
1587	1.100000	0.800000	3.800000	11.500000	19.800000	20.700000	26.300000	28.400000	25.400000	16.900000	10.100000	2.600000
1599	3.000000	3.100000	5.700000	11.300000	23.400000	27.600000	29.700000	30.100000	26.300000	19.300000	9.300000	1.700000
1600	2.200000	2.700000	4.800000	10.900000	23.800000	28.000000	30.000000	30.300000	27.100000	19.700000	9.200000	1.500000
1601	1.000000	2.000000	2.300000	10.000000	24.100000	28.300000	30.200000	30.400000	27.200000	20.200000	8.900000	0.800000
1602	0.700000	1.600000	1.000000	9.000000	23.400000	28.100000	30.300000	30.400000	27.400000	20.200000	8.600000	0.700000
1603	0.600000	1.300000	0.800000	8.100000	23.000000	27.700000	30.300000	30.400000	27.300000	20.200000	7.400000	0.500000
1604	0.500000	0.800000	0.700000	7.900000	22.500000	27.400000	30.300000	30.400000	27.300000	19.500000	7.300000	0.500000
1605	0.300000	0.400000	0.500000	7.900000	22.700000	27.300000	30.100000	30.400000	27.200000	19.900000	7.800000	0.600000
1606	0.400000	0.300000	0.400000	7.500000	22.600000	26.900000	30.100000	30.300000	27.200000	19.800000	7.900000	0.500000
1607	0.300000	0.200000	0.300000	7.000000	22.500000	26.400000	29.900000	30.200000	27.100000	19.700000	7.600000	0.500000
1608	0.300000	0.100000	0.200000	6.600000	21.800000	25.600000	29.700000	30.100000	26.900000	19.200000	7.600000	0.500000
1609	0.200000	0.100000	0.000000	6.900000	21.400000	24.900000	29.300000	29.900000	26.900000	19.400000	7.600000	0.500000
1610	0.100000	0.100000	0.000000	6.700000	21.000000	24.400000	29.000000	29.800000	26.700000	19.300000	7.200000	0.500000
1611	0.100000	0.100000	0.000000	6.500000	20.300000	22.900000	27.800000	29.100000	25.900000	18.600000	7.300000	0.300000
1612	0.100000	0.100000	0.000000	7.100000	20.100000	23.100000	27.300000	29.500000	26.500000	19.600000	7.600000	0.400000
1613	0.200000	0.100000	0.000000	7.100000	19.800000	21.800000	26.400000	29.400000	26.600000	19.400000	7.300000	0.800000
1614	0.200000	0.100000	0.000000	7.800000	19.600000	21.700000	26.200000	29.300000	26.500000	19.700000	7.500000	1.000000
1615	0.200000	0.100000	0.100000	8.100000	19.900000	21.700000	25.900000	29.100000	26.600000	19.500000	7.600000	1.100000
1616	0.200000	0.200000	0.200000	8.400000	19.700000	21.600000	25.500000	29.000000	26.300000	19.100000	7.800000	1.200000
1617	0.400000	0.300000	0.800000	9.200000	19.300000	21.000000	25.100000	28.800000	26.200000	18.500000	9.000000	1.400000
1618	0.600000	0.300000	0.900000	9.000000	18.800000	20.200000	24.000000	28.200000	26.000000	18.600000	9.400000	1.600000
1619	0.800000	0.300000	0.900000	9.100000	18.200000	19.900000	24.100000	28.200000	25.800000	18.700000	9.500000	2.000000
1620	1.000000	0.300000	1.300000	10.000000	18.400000	20.300000	24.700000	28.400000	26.000000	18.700000	10.400000	2.300000
1621	1.000000	0.400000	1.400000	10.400000	18.700000	20.600000	25.000000	28.600000	26.000000	18.400000	11.000000	2.900000
1622	1.200000	0.400000	1.800000	10.300000	18.500000	20.500000	25.300000	28.600000	25.800000	18.000000	11.200000	3.400000
1623	1.400000	0.500000	2.300000	10.400000	18.600000	20.100000	26.000000	28.500000	25.600000	17.500000	11.100000	3.700000
1624	1.500000	0.600000	3.200000	10.900000	18.600000	20.000000	26.400000	28.600000	25.600000	17.300000	11.100000	4.200000
1625	1.900000	0.900000	3.000000	11.400000	19.500000	20.400000	26.400000	28.700000	25.500000	17.300000	11.000000	5.100000
1626	2.600000	1.100000	3.400000	11.500000	20.400000	20.300000	26.400000	28.300000	25.300000	16.300000	11.200000	5.600000
1627	2.700000	1.500000	3.500000	13.000000	21.200000	20.600000	26.800000	28.500000	25.500000	17.000000	11.600000	5.800000
1637	2.000000	2.700000	5.000000	10.900000	23.300000	27.400000	29.800000	30.000000	25.700000	19.500000	8.400000	1.500000
1638	0.900000	2.100000	3.000000	10.400000	23.400000	27.500000	30.000000	30.200000	26.600000	19.600000	8.400000	1.200000
1639	0.800000	1.700000	2.000000	9.500000	23.800000	27.600000	30.100000	30.400000	27.300000	19.600000	8.700000	0.800000
1640	0.600000	1.500000	1.100000	9.000000	23.200000	27.700000	30.200000	30.400000	27.200000	19.700000	8.300000	0.700000
1641	0.600000	1.100000	1.200000	8.200000	23.100000	27.600000	30.200000	30.300000	27.200000	19.700000	7.300000	0.600000
1642	0.500000	0.700000	1.000000	7.700000	21.900000	27.200000	30.200000	30.300000	27.000000	19.800000	6.700000	0.500000
1643	0.300000	0.400000	0.700000	7.400000	22.700000	27.100000	29.900000	30.200000	26.800000	19.500000	7.200000	0.500000
1644	0.400000	0.300000	0.500000	6.800000	22.700000	26.900000	30.100000	30.200000	26.700000	19.300000	7.300000	0.500000
1645	0.300000	0.300000	0.400000	6.700000	22.300000	26.500000	29.900000	30.100000	26.800000	19.300000	7.200000	0.500000
1646	0.300000	0.200000	0.200000	6.600000	22.200000	25.600000	29.500000	30.000000	26.700000	19.200000	6.900000	0.400000
1647	0.100000	0.100000	0.100000	7.000000	21.400000	24.900000	29.100000	29.800000	26.500000	18.900000	7.300000	0.500000
1648	0.100000	0.100000	0.100000	6.900000	20.600000	24.100000	28.300000	29.900000	26.400000	18.900000	7.000000	0.500000
1649	0.100000	0.100000	0.000000	6.800000	20.300000	22.700000	27.100000	29.000000	25.800000	17.900000	7.200000	0.300000
1650	0.100000	0.100000	0.000000	7.100000	19.800000	22.600000	25.500000	29.300000	26.200000	19.400000	7.400000	0.400000
1651	0.200000	0.100000	0.000000	7.300000	19.600000	22.000000	25.500000	29.300000	26.300000	19.200000	7.400000	0.800000
1652	0.200000	0.100000	0.000000	7.900000	19.500000	21.900000	25.300000	29.200000	26.300000	19.500000	7.600000	0.900000
1653	0.200000	0.200000	0.200000	8.300000	19.500000	21.700000	25.100000	29.200000	26.200000	19.200000	7.900000	1.100000
1654	0.200000	0.300000	0.500000	8.600000	19.000000	21.200000	24.900000	29.100000	26.300000	19.000000	7.800000	1.300000
1655	0.400000	0.300000	0.900000	9.300000	19.000000	20.500000	24.500000	28.900000	26.100000	18.400000	9.000000	1.500000
1656	0.600000	0.400000	1.000000	9.100000	18.600000	19.700000	24.400000	28.400000	26.000000	18.400000	10.100000	1.800000
1657	0.800000	0.300000	1.100000	9.400000	18.100000	19.200000	24.100000	28.300000	25.900000	18.600000	10.100000	2.200000
1658	1.000000	0.400000	1.200000	10.100000	18.400000	20.200000	24.300000	28.600000	25.800000	18.400000	11.000000	2.700000
1659	1.100000	0.400000	1.400000	10.700000	18.700000	20.500000	24.500000	28.900000	25.800000	18.100000	11.500000	3.300000
1660	1.400000	0.500000	1.900000	10.600000	18.400000	20.300000	24.800000	28.700000	25.400000	17.100000	11.600000	3.700000
1661	1.700000	0.600000	2.200000	10.900000	18.400000	20.100000	25.500000	28.600000	25.600000	17.600000	11.600000	4.200000
1662	1.900000	0.600000	2.900000	11.500000	18.400000	20.100000	25.900000	28.600000	25.700000	17.500000	11.700000	4.600000
1663	2.700000	1.100000	3.200000	11.500000	19.500000	20.100000	26.400000	28.800000	25.600000	17.000000	11.800000	5.700000
1664	3.000000	1.300000	3.400000	11.100000	20.300000	20.100000	26.400000	28.500000	25.200000	16.800000	11.600000	6.000000
1665	3.200000	1.600000	3.500000	13.300000	20.700000	20.300000	26.700000	28.700000	25.500000	16.900000	12.100000	6.300000
1666	3.400000	1.900000	3.600000	13.600000	21.200000	20.300000	27.000000	28.500000	24.800000	16.700000	11.700000	6.400000
1667	3.300000	2.700000	5.100000	14.200000	21.500000	20.600000	26.800000	28.600000	25.200000	16.800000	12.300000	6.500000
1674	2.100000	3.300000	5.600000	11.400000	23.700000	27.100000	29.900000	29.900000	26.300000	18.900000	8.800000	1.600000
1675	1.300000	2.700000	4.500000	10.600000	23.500000	27.500000	30.000000	30.000000	26.500000	19.000000	8.900000	1.500000
1676	0.800000	2.000000	2.700000	10.100000	23.600000	27.700000	30.200000	30.300000	26.600000	19.500000	9.000000	1.100000
1677	0.600000	1.500000	2.300000	9.300000	24.100000	27.700000	30.400000	30.400000	27.200000	19.900000	8.600000	0.700000
1678	0.500000	1.300000	1.900000	9.200000	23.100000	27.600000	30.400000	30.400000	27.200000	19.900000	8.300000	0.700000
1679	0.500000	1.000000	1.700000	8.100000	22.100000	27.400000	30.300000	30.300000	27.000000	20.000000	7.100000	0.500000
1680	0.300000	0.800000	1.400000	7.500000	21.500000	26.900000	30.100000	30.300000	26.800000	20.000000	6.900000	0.500000
1681	0.300000	0.400000	0.900000	7.000000	22.200000	27.100000	30.100000	30.200000	26.700000	19.800000	7.400000	0.500000
1682	0.300000	0.300000	0.700000	6.700000	22.600000	27.000000	30.000000	30.200000	26.600000	19.300000	7.400000	0.500000
1683	0.300000	0.300000	0.600000	7.100000	22.500000	26.700000	29.900000	30.100000	26.700000	19.700000	7.400000	0.400000
1684	0.300000	0.200000	0.300000	7.100000	22.300000	26.200000	29.500000	30.000000	26.600000	19.500000	7.400000	0.500000
1685	0.100000	0.100000	0.100000	7.200000	21.200000	25.700000	28.900000	29.800000	26.400000	19.300000	7.700000	0.500000
1686	0.100000	0.100000	0.100000	7.200000	20.400000	24.400000	28.300000	29.900000	26.200000	18.500000	7.500000	0.500000
1687	0.100000	0.100000	0.000000	6.900000	20.200000	22.900000	26.800000	29.100000	25.700000	18.500000	7.600000	0.300000
1688	0.100000	0.100000	0.000000	7.400000	19.800000	23.100000	26.100000	29.300000	26.100000	19.000000	8.000000	0.400000
1689	0.200000	0.100000	0.000000	7.500000	19.800000	21.800000	25.700000	29.000000	26.400000	19.600000	7.700000	0.700000
1690	0.200000	0.100000	0.000000	8.000000	19.700000	21.400000	25.200000	28.900000	26.500000	19.500000	8.300000	0.900000
1691	0.200000	0.300000	0.300000	8.300000	19.600000	21.400000	25.500000	29.000000	26.400000	19.700000	8.900000	1.100000
1692	0.200000	0.300000	0.700000	8.600000	19.600000	21.400000	25.400000	29.100000	26.200000	19.700000	9.000000	1.200000
1693	0.500000	0.500000	1.000000	9.600000	19.100000	20.600000	25.300000	28.900000	26.300000	19.200000	10.400000	1.700000
1694	0.600000	0.500000	1.100000	9.600000	18.400000	20.200000	24.500000	28.600000	26.200000	19.400000	10.700000	2.100000
1695	0.900000	0.500000	1.200000	9.900000	18.300000	19.800000	24.600000	28.600000	25.900000	19.400000	10.600000	2.400000
1696	1.100000	0.500000	1.300000	10.400000	18.700000	19.700000	24.800000	28.800000	26.000000	19.200000	11.500000	2.800000
1697	1.300000	0.500000	1.200000	11.100000	18.800000	20.100000	25.200000	28.900000	25.900000	19.100000	12.000000	4.000000
1698	1.900000	0.600000	1.600000	10.700000	18.400000	20.300000	25.500000	28.700000	25.700000	18.500000	12.000000	4.500000
1699	2.000000	0.700000	2.400000	11.100000	18.200000	20.200000	26.100000	28.600000	25.800000	18.500000	11.900000	4.900000
1700	2.300000	0.700000	2.900000	11.600000	18.600000	20.400000	26.500000	28.700000	25.700000	18.200000	11.800000	5.400000
1701	3.100000	1.300000	3.300000	11.600000	19.600000	20.400000	26.800000	28.800000	25.600000	18.100000	12.300000	6.100000
1702	3.600000	1.500000	3.500000	11.500000	20.400000	20.300000	26.700000	29.000000	25.300000	17.800000	12.200000	6.500000
1703	3.900000	1.900000	3.800000	13.000000	20.900000	20.400000	27.200000	29.100000	25.700000	17.900000	12.500000	6.900000
1704	4.100000	2.300000	4.000000	13.300000	21.000000	20.200000	27.200000	29.000000	25.700000	17.500000	12.600000	7.000000
1705	3.900000	2.800000	5.500000	14.400000	21.300000	20.600000	27.500000	29.100000	25.900000	17.700000	12.600000	6.900000
1706	4.200000	3.600000	6.100000	14.900000	21.700000	20.900000	27.600000	29.100000	25.800000	18.300000	13.000000	7.000000
1712	1.000000	2.500000	5.300000	10.800000	24.000000	27.300000	30.000000	30.000000	26.500000	18.800000	7.500000	1.000000
1713	0.700000	2.200000	4.600000	9.700000	23.600000	27.500000	30.200000	29.900000	26.700000	19.000000	7.800000	1.000000
1714	0.700000	1.900000	3.700000	9.800000	23.000000	27.600000	30.300000	30.100000	26.700000	19.400000	8.000000	0.900000
1715	0.500000	1.300000	2.600000	9.500000	23.700000	27.800000	30.400000	30.200000	27.100000	19.900000	7.700000	0.600000
1716	0.500000	1.200000	2.300000	9.000000	22.900000	27.400000	30.400000	30.200000	27.000000	19.900000	7.600000	0.600000
1717	0.300000	0.900000	2.000000	8.100000	21.200000	27.100000	30.200000	30.200000	26.500000	19.700000	7.000000	0.500000
1718	0.300000	0.900000	1.700000	7.600000	21.200000	26.700000	30.100000	30.100000	26.600000	18.700000	6.900000	0.400000
1719	0.200000	0.400000	1.000000	6.900000	21.700000	26.700000	29.800000	30.100000	26.400000	19.000000	6.800000	0.500000
1720	0.200000	0.300000	0.800000	7.000000	22.200000	26.700000	29.600000	30.000000	26.500000	19.200000	6.800000	0.500000
1721	0.300000	0.300000	0.700000	7.100000	22.200000	26.600000	29.500000	29.900000	26.400000	19.200000	7.000000	0.500000
1722	0.200000	0.200000	0.500000	7.400000	21.600000	26.000000	29.200000	29.700000	26.300000	19.100000	7.300000	0.400000
1723	0.200000	0.100000	0.200000	7.400000	20.900000	25.400000	28.700000	29.500000	26.000000	19.000000	7.800000	0.400000
1724	0.100000	0.100000	0.100000	7.300000	20.100000	24.000000	28.100000	29.400000	25.900000	18.600000	7.700000	0.400000
1725	0.000000	0.100000	0.000000	7.000000	20.000000	22.900000	26.200000	28.700000	25.400000	17.400000	7.600000	0.300000
1726	0.100000	0.100000	0.000000	7.500000	19.600000	22.700000	26.300000	28.700000	26.100000	18.900000	8.000000	0.400000
1727	0.200000	0.100000	0.000000	7.600000	19.500000	21.300000	24.900000	28.700000	26.000000	19.400000	7.900000	0.600000
1728	0.200000	0.100000	0.000000	7.800000	19.600000	21.100000	24.700000	28.500000	25.800000	19.200000	8.200000	0.700000
1729	0.200000	0.300000	0.400000	8.400000	19.500000	21.400000	25.000000	28.600000	26.200000	19.300000	8.900000	1.000000
1730	0.300000	0.400000	0.800000	8.400000	19.400000	21.500000	25.100000	28.800000	26.300000	19.800000	9.300000	1.100000
1731	0.600000	0.500000	1.000000	9.400000	19.000000	20.700000	24.800000	28.700000	26.100000	19.500000	10.700000	1.800000
1732	0.700000	0.500000	1.100000	9.600000	18.400000	20.300000	24.200000	28.800000	26.200000	19.400000	11.000000	2.200000
1733	1.000000	0.500000	1.300000	9.700000	18.400000	20.000000	24.200000	28.700000	25.900000	19.500000	11.000000	2.600000
1734	1.100000	0.600000	1.400000	10.100000	18.600000	19.700000	24.600000	28.900000	25.900000	19.300000	11.700000	2.900000
1735	1.500000	0.600000	1.300000	10.900000	18.500000	19.700000	25.400000	28.800000	25.900000	19.400000	12.300000	4.300000
1736	1.900000	0.600000	1.600000	10.600000	17.800000	20.000000	25.600000	28.600000	25.700000	19.100000	12.400000	5.000000
1737	2.000000	0.700000	2.300000	11.000000	17.900000	20.300000	26.000000	28.600000	25.800000	18.900000	12.500000	5.400000
1738	2.500000	0.700000	3.000000	11.300000	18.400000	20.200000	26.100000	28.600000	25.700000	18.800000	12.300000	5.700000
1739	3.100000	1.500000	3.400000	11.600000	19.500000	20.500000	26.800000	29.000000	25.700000	18.500000	12.400000	6.500000
1740	3.700000	1.700000	3.600000	11.800000	20.000000	20.500000	26.500000	28.700000	25.100000	18.600000	12.500000	6.900000
1741	4.100000	2.100000	3.900000	12.800000	20.900000	20.400000	27.100000	29.000000	25.600000	18.400000	12.800000	7.100000
1742	4.400000	2.500000	4.200000	13.300000	20.900000	20.500000	27.300000	29.000000	25.500000	17.700000	13.100000	7.200000
1743	4.400000	3.100000	5.800000	14.300000	21.100000	20.400000	27.500000	29.100000	25.600000	18.200000	13.300000	7.100000
1744	4.800000	3.900000	6.300000	14.700000	21.600000	20.700000	27.700000	29.200000	25.500000	18.500000	13.300000	7.500000
1745	5.100000	4.300000	6.700000	14.900000	21.800000	21.000000	27.800000	29.100000	25.300000	18.700000	13.200000	7.200000
1749	0.700000	2.600000	5.000000	11.600000	23.000000	27.500000	30.000000	29.600000	26.500000	19.000000	7.100000	1.000000
1750	0.500000	2.300000	4.000000	9.700000	23.300000	27.300000	30.000000	30.000000	26.800000	18.600000	6.900000	0.900000
1751	0.500000	2.000000	3.600000	9.300000	23.600000	27.500000	30.100000	29.800000	26.900000	18.900000	6.800000	0.900000
1752	0.500000	1.700000	3.100000	9.500000	23.400000	27.500000	30.300000	30.100000	26.900000	19.200000	6.900000	0.800000
1753	0.400000	1.100000	2.900000	9.300000	23.400000	27.400000	30.300000	30.100000	26.700000	19.500000	7.100000	0.500000
1754	0.200000	1.000000	2.800000	8.700000	23.100000	27.200000	30.200000	30.100000	26.400000	19.600000	7.000000	0.400000
1755	0.200000	0.800000	2.400000	8.600000	21.200000	27.000000	29.900000	29.700000	25.900000	18.200000	6.900000	0.300000
1756	0.200000	0.700000	2.000000	7.500000	20.800000	26.500000	29.600000	29.700000	26.200000	17.300000	6.800000	0.300000
1757	0.100000	0.500000	1.400000	7.200000	20.700000	26.400000	29.300000	29.700000	26.200000	17.900000	7.300000	0.500000
1758	0.100000	0.500000	0.800000	7.300000	21.400000	26.300000	29.200000	29.600000	26.000000	18.100000	7.400000	0.500000
1759	0.100000	0.300000	0.700000	7.500000	21.700000	26.200000	29.100000	29.600000	25.900000	18.300000	7.500000	0.500000
1760	0.100000	0.300000	0.600000	7.800000	21.000000	25.600000	28.800000	29.300000	26.000000	18.400000	7.300000	0.400000
1761	0.000000	0.300000	0.500000	7.800000	20.300000	24.800000	28.300000	29.200000	25.800000	18.200000	7.100000	0.500000
1762	0.000000	0.200000	0.300000	7.500000	19.800000	23.600000	27.900000	29.000000	25.600000	18.100000	7.100000	0.400000
1763	0.000000	0.100000	0.100000	7.100000	19.600000	22.600000	24.800000	28.000000	24.500000	17.200000	6.900000	0.300000
1764	0.000000	0.100000	0.100000	7.700000	19.100000	22.300000	25.500000	28.300000	25.600000	18.500000	7.200000	0.500000
1765	0.100000	0.100000	0.100000	7.600000	18.900000	20.600000	23.600000	28.100000	25.600000	18.800000	7.800000	0.700000
1766	0.300000	0.100000	0.200000	8.100000	19.300000	20.900000	23.500000	28.200000	25.500000	19.100000	8.100000	0.900000
1767	0.300000	0.200000	0.800000	8.400000	19.200000	21.100000	23.800000	28.300000	25.200000	18.900000	8.800000	1.200000
1768	0.400000	0.400000	1.100000	8.500000	19.000000	21.300000	24.100000	28.300000	25.700000	19.600000	9.500000	1.400000
1769	0.600000	0.500000	1.200000	9.500000	18.800000	20.800000	24.000000	28.200000	25.700000	19.500000	11.000000	2.300000
1770	0.700000	0.500000	1.300000	9.800000	18.300000	20.200000	23.800000	28.400000	25.600000	19.200000	11.400000	2.600000
1771	0.800000	0.600000	1.300000	10.000000	18.300000	19.900000	23.800000	28.500000	25.600000	19.400000	11.600000	2.900000
1772	1.000000	0.600000	1.600000	10.300000	18.300000	19.800000	24.900000	28.700000	25.600000	19.500000	12.100000	3.800000
1773	1.900000	0.600000	1.800000	10.900000	17.900000	19.800000	25.000000	28.800000	25.500000	19.600000	12.500000	4.500000
1774	2.300000	0.700000	2.100000	10.700000	18.000000	20.100000	25.200000	28.700000	25.500000	19.300000	12.600000	5.300000
1775	2.600000	0.800000	2.200000	11.000000	18.000000	20.200000	24.800000	28.600000	25.500000	19.100000	12.700000	5.500000
1776	2.900000	1.000000	2.400000	11.400000	18.000000	20.100000	25.100000	28.600000	25.400000	18.900000	12.900000	5.700000
1777	3.900000	1.400000	3.200000	11.700000	19.000000	20.100000	26.400000	28.600000	25.400000	18.900000	12.700000	7.100000
1778	4.200000	2.000000	3.600000	11.900000	20.000000	20.200000	26.300000	28.600000	24.900000	18.700000	12.600000	7.300000
1779	4.400000	2.500000	4.700000	12.700000	20.500000	20.400000	27.100000	28.900000	25.500000	18.700000	13.600000	7.700000
1780	4.900000	3.300000	4.800000	12.800000	20.700000	20.100000	27.300000	28.900000	25.300000	18.100000	13.700000	7.800000
1781	5.200000	3.100000	6.200000	13.900000	20.800000	20.200000	27.500000	29.100000	25.300000	18.300000	13.800000	8.100000
1782	5.600000	3.800000	6.500000	14.100000	21.400000	20.500000	27.700000	29.000000	25.300000	18.700000	13.700000	8.100000
1783	5.600000	4.700000	7.000000	14.200000	21.400000	20.800000	27.800000	28.900000	25.000000	18.700000	13.600000	7.900000
1787	0.500000	2.500000	4.900000	11.700000	22.800000	27.800000	29.900000	29.600000	26.600000	18.500000	6.700000	0.800000
1788	0.400000	2.200000	4.200000	10.300000	22.800000	27.700000	30.000000	29.600000	26.700000	18.200000	6.600000	0.800000
1789	0.400000	2.100000	4.200000	10.000000	23.200000	27.900000	30.000000	29.600000	26.600000	18.200000	6.900000	0.800000
1790	0.400000	1.700000	4.000000	10.000000	23.000000	27.800000	30.100000	29.800000	26.700000	18.700000	7.000000	0.700000
1791	0.300000	1.200000	3.600000	9.300000	22.800000	27.400000	30.200000	29.700000	26.700000	18.900000	7.000000	0.500000
1792	0.200000	1.000000	3.400000	9.000000	22.100000	27.200000	29.800000	29.700000	26.100000	19.000000	7.000000	0.400000
1793	0.200000	0.900000	2.800000	8.300000	20.400000	26.700000	29.500000	29.600000	25.800000	18.100000	6.800000	0.300000
1794	0.200000	0.700000	2.600000	7.800000	20.300000	26.400000	29.300000	29.200000	25.700000	17.200000	6.800000	0.300000
1795	0.100000	0.500000	1.600000	7.900000	20.000000	26.600000	29.100000	29.400000	25.600000	17.700000	7.400000	0.400000
1796	0.100000	0.400000	1.300000	7.800000	20.400000	26.200000	28.900000	29.300000	25.300000	18.200000	7.100000	0.400000
1797	0.100000	0.400000	1.000000	7.800000	20.500000	26.000000	28.800000	29.300000	25.400000	18.400000	7.200000	0.400000
1798	0.100000	0.300000	0.700000	7.700000	20.000000	25.400000	28.400000	29.100000	25.600000	18.500000	7.100000	0.400000
1799	0.100000	0.300000	0.700000	8.000000	19.400000	24.700000	27.900000	28.800000	25.500000	18.200000	6.700000	0.400000
1800	0.100000	0.200000	0.500000	8.100000	19.300000	23.300000	26.900000	28.200000	25.100000	18.000000	6.800000	0.500000
1801	0.000000	0.100000	0.200000	7.200000	18.400000	21.800000	23.700000	27.100000	24.200000	16.800000	6.500000	0.300000
1802	0.000000	0.100000	0.100000	7.500000	19.000000	21.600000	24.100000	27.900000	24.900000	18.400000	7.200000	0.500000
1803	0.100000	0.100000	0.200000	7.700000	18.500000	20.400000	23.600000	27.800000	24.800000	18.300000	7.500000	0.600000
1804	0.200000	0.100000	0.200000	8.000000	18.800000	20.700000	23.200000	27.900000	25.200000	18.500000	8.100000	0.900000
1805	0.300000	0.300000	0.800000	8.400000	18.800000	21.000000	23.700000	28.100000	25.200000	19.000000	8.700000	1.200000
1806	0.400000	0.400000	1.100000	9.000000	18.900000	21.300000	23.500000	28.000000	25.200000	19.300000	9.200000	1.400000
1807	0.600000	0.500000	1.200000	9.700000	18.600000	20.200000	23.400000	28.000000	25.400000	19.200000	10.900000	2.300000
1808	0.700000	0.600000	1.400000	9.600000	18.100000	19.500000	23.300000	27.900000	25.300000	18.800000	11.000000	2.900000
1809	0.700000	0.600000	1.600000	10.000000	17.900000	19.500000	23.100000	28.100000	25.300000	19.000000	11.300000	3.400000
1810	1.100000	0.600000	1.700000	10.300000	18.100000	19.900000	24.100000	28.400000	25.500000	19.500000	11.900000	3.900000
1811	1.900000	0.900000	2.000000	10.700000	18.100000	20.000000	25.200000	28.600000	25.600000	19.600000	12.700000	4.900000
1812	2.600000	1.000000	2.100000	10.500000	18.300000	20.400000	25.400000	28.700000	25.300000	19.300000	12.500000	5.600000
1813	3.100000	1.000000	2.200000	11.100000	18.200000	20.500000	25.500000	28.800000	25.400000	19.000000	12.600000	5.700000
1814	3.300000	1.400000	2.400000	11.600000	18.300000	20.400000	25.800000	28.700000	25.400000	18.800000	12.600000	5.900000
1815	4.200000	1.500000	3.300000	11.600000	19.300000	20.500000	26.400000	28.400000	25.000000	19.000000	12.700000	7.400000
1816	4.300000	2.500000	4.200000	11.800000	19.400000	20.500000	26.400000	28.500000	24.700000	18.200000	12.400000	7.700000
1817	4.800000	2.800000	4.800000	12.100000	20.400000	20.500000	26.800000	28.600000	25.200000	18.800000	13.600000	8.000000
1818	5.300000	3.500000	4.900000	12.200000	20.400000	20.300000	27.300000	28.700000	25.400000	18.200000	13.600000	8.100000
1819	5.600000	3.600000	6.200000	13.400000	20.500000	20.000000	27.200000	28.900000	25.300000	18.300000	13.500000	8.400000
1820	6.000000	4.600000	6.700000	13.900000	21.100000	20.600000	27.700000	28.900000	25.300000	18.600000	13.400000	8.600000
1821	5.800000	5.200000	6.900000	14.300000	21.300000	20.900000	27.800000	28.800000	25.200000	18.800000	13.300000	8.300000
1822	5.900000	5.600000	7.000000	14.300000	21.400000	21.200000	27.800000	28.800000	25.000000	18.600000	13.100000	8.100000
1823	6.100000	6.800000	7.500000	13.800000	21.200000	21.000000	27.700000	28.500000	24.100000	18.500000	12.500000	7.300000
1827	0.400000	2.000000	4.500000	10.100000	22.500000	27.700000	29.900000	28.900000	25.900000	17.500000	6.800000	0.800000
1828	0.400000	1.800000	4.200000	10.200000	22.000000	27.600000	29.800000	29.300000	25.600000	17.800000	7.100000	0.700000
1829	0.300000	1.200000	3.700000	9.500000	22.500000	27.400000	29.900000	29.600000	26.600000	18.400000	6.100000	0.500000
1830	0.200000	1.100000	3.700000	8.700000	21.700000	27.000000	29.600000	29.500000	26.000000	18.800000	6.800000	0.400000
1831	0.200000	1.000000	3.300000	8.200000	20.400000	26.700000	29.300000	29.400000	25.800000	17.900000	6.300000	0.300000
1832	0.200000	0.900000	2.900000	7.900000	19.400000	26.300000	29.200000	28.900000	25.600000	17.200000	6.200000	0.300000
1833	0.100000	0.600000	2.000000	8.000000	19.500000	26.300000	28.800000	28.900000	25.200000	17.400000	7.100000	0.400000
1834	0.100000	0.600000	1.700000	7.900000	19.900000	25.800000	28.600000	29.200000	24.800000	17.200000	6.900000	0.300000
1835	0.100000	0.500000	1.300000	7.900000	20.000000	25.400000	28.400000	29.100000	25.200000	17.500000	6.900000	0.300000
1836	0.100000	0.400000	1.100000	7.800000	19.600000	24.400000	27.800000	28.400000	25.000000	17.800000	6.800000	0.400000
1837	0.100000	0.300000	0.800000	8.400000	18.700000	23.900000	27.400000	28.400000	25.000000	17.600000	6.200000	0.400000
1838	0.100000	0.300000	0.800000	8.500000	18.800000	23.200000	26.000000	27.800000	24.800000	17.000000	6.600000	0.400000
1839	0.100000	0.200000	0.300000	7.600000	17.700000	22.100000	23.200000	26.900000	24.000000	16.200000	6.800000	0.300000
1840	0.000000	0.200000	0.200000	7.600000	18.500000	21.900000	23.600000	27.500000	24.600000	17.700000	7.100000	0.500000
1841	0.100000	0.100000	0.200000	7.600000	18.700000	21.000000	23.500000	27.500000	24.500000	18.600000	7.800000	0.600000
1842	0.100000	0.100000	0.300000	7.700000	18.600000	21.300000	23.500000	27.300000	24.700000	18.900000	8.000000	0.900000
1843	0.200000	0.300000	0.900000	8.500000	18.700000	21.600000	24.000000	28.100000	25.100000	19.200000	9.000000	1.200000
1844	0.400000	0.400000	1.000000	9.200000	18.400000	21.200000	24.000000	28.100000	25.200000	19.300000	9.100000	1.600000
1845	0.600000	0.500000	1.200000	10.300000	18.400000	20.800000	23.900000	28.300000	25.400000	18.900000	10.500000	2.500000
1846	0.700000	0.600000	1.300000	9.900000	18.100000	20.600000	23.400000	28.000000	25.300000	18.900000	10.900000	3.200000
1847	0.800000	0.600000	2.100000	9.900000	17.900000	20.400000	23.600000	28.200000	25.400000	19.300000	11.200000	3.500000
1848	1.100000	0.700000	2.400000	10.500000	18.300000	20.700000	25.000000	28.600000	25.600000	19.600000	12.100000	4.200000
1849	1.800000	1.400000	2.300000	11.000000	18.500000	21.100000	25.700000	28.600000	25.600000	19.800000	12.900000	4.900000
1850	2.800000	1.500000	2.300000	11.300000	18.500000	21.500000	26.100000	28.700000	25.400000	19.800000	12.900000	5.800000
1851	3.400000	1.400000	2.300000	11.500000	18.500000	21.500000	26.500000	28.700000	25.400000	19.500000	12.900000	5.900000
1852	3.800000	1.700000	2.800000	11.700000	18.400000	21.500000	27.000000	28.900000	25.600000	19.400000	13.100000	6.400000
1853	4.300000	1.900000	4.000000	11.200000	19.600000	21.500000	27.300000	28.900000	25.500000	19.400000	13.300000	8.100000
1854	4.900000	2.700000	4.400000	11.400000	20.000000	21.400000	27.300000	28.900000	25.000000	18.800000	13.000000	8.000000
1855	5.300000	3.400000	4.800000	11.500000	20.100000	21.300000	27.500000	29.100000	25.300000	18.500000	13.700000	8.700000
1856	5.800000	3.600000	4.900000	12.000000	20.200000	21.600000	27.400000	28.800000	25.300000	18.000000	13.800000	9.100000
1857	6.000000	4.100000	6.400000	12.800000	20.400000	21.800000	27.500000	28.900000	25.300000	18.200000	13.700000	9.200000
1858	6.300000	5.100000	6.800000	13.400000	20.900000	21.800000	27.900000	29.000000	25.200000	18.500000	13.700000	9.000000
1859	6.400000	5.800000	6.900000	13.500000	21.000000	21.700000	28.100000	29.000000	25.200000	18.700000	13.800000	9.100000
1860	6.300000	6.100000	7.200000	13.500000	21.200000	21.700000	28.100000	28.800000	25.000000	18.300000	13.400000	8.900000
1861	7.200000	6.900000	7.500000	13.300000	21.000000	21.700000	27.900000	28.700000	24.300000	18.200000	12.800000	8.300000
1865	0.300000	2.100000	4.800000	10.500000	22.200000	27.700000	29.800000	29.000000	25.800000	16.900000	6.800000	0.700000
1866	0.300000	1.800000	4.700000	10.700000	22.300000	27.300000	29.800000	29.000000	25.300000	17.700000	6.800000	0.700000
1867	0.300000	1.400000	4.500000	9.500000	22.200000	27.200000	29.700000	29.300000	26.200000	18.300000	5.900000	0.500000
1868	0.300000	1.300000	4.200000	9.000000	21.600000	27.000000	29.600000	29.400000	25.800000	18.500000	5.400000	0.400000
1869	0.200000	1.100000	3.800000	8.800000	20.100000	26.600000	29.300000	29.100000	25.500000	17.700000	5.700000	0.300000
1870	0.200000	1.100000	3.400000	8.200000	19.900000	26.200000	29.000000	28.500000	24.700000	17.300000	5.900000	0.300000
1871	0.100000	0.900000	2.800000	8.100000	20.100000	25.900000	28.800000	28.400000	25.000000	17.100000	6.900000	0.400000
1872	0.100000	0.800000	2.400000	8.100000	20.300000	25.800000	28.600000	29.000000	24.700000	17.000000	6.800000	0.300000
1873	0.200000	0.700000	2.000000	8.000000	20.800000	25.600000	28.300000	28.800000	25.200000	17.800000	6.800000	0.400000
1874	0.200000	0.500000	1.600000	8.100000	20.100000	24.600000	27.900000	28.200000	24.900000	17.700000	6.700000	0.300000
1875	0.200000	0.600000	1.600000	8.700000	19.200000	23.800000	27.800000	28.300000	24.700000	17.700000	6.500000	0.400000
1876	0.200000	0.500000	1.100000	8.700000	18.800000	23.500000	26.100000	27.800000	24.400000	17.000000	6.600000	0.400000
1877	0.100000	0.300000	0.800000	8.000000	17.500000	22.100000	23.400000	26.700000	23.900000	15.700000	6.800000	0.300000
1878	0.100000	0.200000	0.700000	7.900000	18.000000	22.000000	24.300000	27.500000	24.500000	17.600000	7.000000	0.500000
1879	0.100000	0.100000	0.500000	8.100000	18.400000	21.600000	23.700000	27.300000	24.300000	18.400000	7.700000	0.600000
1880	0.100000	0.200000	0.600000	8.300000	18.600000	21.800000	24.000000	27.500000	24.600000	18.600000	8.000000	1.000000
1881	0.200000	0.300000	1.000000	8.700000	18.800000	22.400000	24.800000	28.200000	24.800000	18.600000	9.100000	1.300000
1882	0.400000	0.400000	1.300000	9.400000	18.800000	22.000000	24.900000	28.300000	25.100000	19.000000	9.600000	1.700000
1883	0.600000	0.500000	1.500000	10.500000	19.000000	21.700000	24.800000	28.300000	25.300000	19.300000	10.500000	2.700000
1884	0.700000	0.600000	2.000000	10.500000	18.600000	21.500000	24.300000	28.300000	25.300000	19.500000	10.900000	3.200000
1885	0.800000	0.800000	2.500000	10.700000	18.900000	21.200000	24.800000	28.500000	25.400000	19.600000	11.300000	3.600000
1886	1.100000	0.900000	3.000000	11.400000	19.000000	21.600000	26.200000	28.600000	25.600000	19.500000	11.900000	4.200000
1887	2.000000	1.800000	2.600000	12.000000	19.000000	22.200000	26.700000	28.800000	25.900000	19.900000	12.600000	5.200000
1888	2.800000	2.000000	2.600000	12.000000	18.800000	22.500000	27.000000	29.000000	25.600000	20.000000	13.300000	6.000000
1889	3.600000	2.000000	2.800000	12.000000	18.900000	22.400000	27.400000	29.000000	25.800000	19.800000	13.500000	6.300000
1890	3.900000	2.200000	3.000000	11.900000	18.800000	22.600000	27.900000	29.100000	25.900000	19.900000	13.500000	6.500000
1891	4.700000	2.500000	4.400000	11.600000	19.500000	22.500000	28.000000	29.200000	25.900000	20.000000	13.500000	8.300000
1892	5.100000	3.200000	4.600000	11.600000	20.100000	22.400000	28.100000	29.100000	25.700000	19.200000	13.400000	8.600000
1893	5.800000	3.600000	5.000000	11.700000	20.700000	22.700000	28.100000	29.100000	25.500000	19.700000	13.900000	9.300000
1894	6.300000	4.200000	5.100000	12.300000	20.500000	22.900000	27.900000	28.900000	25.600000	18.800000	13.600000	9.500000
1899	7.800000	7.300000	7.400000	13.600000	20.900000	22.800000	28.400000	28.700000	24.800000	18.200000	12.600000	9.300000
1903	0.200000	2.500000	5.500000	11.300000	22.900000	27.300000	29.800000	29.100000	25.900000	16.500000	6.200000	0.600000
1904	0.200000	2.200000	5.500000	11.300000	22.500000	26.800000	29.700000	29.100000	25.100000	17.100000	6.400000	0.600000
1905	0.200000	2.200000	5.200000	10.500000	22.400000	26.900000	29.700000	29.200000	26.100000	17.800000	5.800000	0.400000
1906	0.200000	1.900000	5.100000	9.900000	21.700000	27.000000	29.600000	29.200000	25.600000	18.000000	5.700000	0.400000
1907	0.200000	1.700000	4.700000	9.700000	20.600000	26.600000	29.200000	29.000000	25.400000	17.500000	5.700000	0.300000
1908	0.200000	1.700000	4.200000	9.200000	20.100000	26.300000	28.900000	28.500000	24.900000	16.800000	5.500000	0.300000
1909	0.100000	1.100000	4.300000	8.600000	20.600000	25.500000	28.700000	28.500000	24.900000	17.200000	5.200000	0.500000
1910	0.100000	1.200000	4.000000	8.100000	20.600000	25.600000	28.600000	29.000000	24.700000	17.300000	5.200000	0.500000
1911	0.100000	1.200000	3.500000	8.200000	20.800000	25.600000	28.300000	28.700000	24.900000	17.400000	5.500000	0.500000
1912	0.100000	1.200000	2.900000	8.700000	19.700000	24.800000	27.900000	28.100000	24.600000	17.400000	5.300000	0.500000
1913	0.100000	1.200000	2.500000	8.600000	19.000000	24.100000	27.400000	28.400000	24.500000	17.500000	6.600000	0.300000
1914	0.100000	1.000000	2.100000	8.600000	18.700000	23.300000	25.600000	27.700000	24.400000	17.700000	6.700000	0.300000
1915	0.100000	0.700000	1.300000	8.200000	17.900000	22.200000	23.500000	26.800000	23.600000	15.400000	6.500000	0.300000
1916	0.100000	0.500000	1.300000	8.200000	18.000000	22.200000	24.100000	27.500000	24.100000	17.800000	7.100000	0.500000
1917	0.000000	0.400000	1.100000	8.600000	18.400000	22.100000	24.000000	27.400000	24.600000	18.200000	7.600000	1.000000
1918	0.000000	0.600000	1.100000	8.800000	18.900000	22.400000	24.400000	27.300000	24.800000	18.700000	8.000000	1.100000
1919	0.200000	0.700000	1.700000	8.800000	18.900000	22.500000	25.200000	28.000000	24.800000	18.800000	8.900000	1.600000
1920	0.300000	0.800000	1.900000	9.800000	19.100000	22.500000	25.400000	28.200000	24.900000	19.000000	10.000000	2.000000
1921	0.600000	1.100000	2.100000	11.000000	19.300000	22.500000	25.400000	28.400000	25.200000	19.700000	10.200000	2.500000
1922	0.900000	1.200000	2.200000	10.600000	19.300000	22.300000	25.400000	28.500000	25.300000	19.900000	10.900000	3.000000
1923	1.100000	1.400000	2.900000	10.800000	19.200000	22.300000	25.800000	28.900000	25.500000	20.200000	11.300000	3.100000
1924	1.500000	2.200000	3.100000	11.600000	19.100000	22.400000	26.900000	29.100000	25.700000	20.500000	11.900000	3.700000
1925	2.400000	2.300000	4.200000	12.400000	19.000000	22.700000	27.700000	29.100000	26.000000	20.700000	12.800000	5.500000
1926	3.500000	2.600000	4.300000	12.600000	19.300000	23.000000	27.900000	29.200000	26.000000	20.600000	13.500000	6.300000
1927	4.100000	2.700000	4.400000	12.200000	19.100000	23.300000	28.200000	29.200000	25.900000	20.300000	13.600000	6.700000
1928	4.800000	2.900000	4.600000	12.200000	19.300000	23.500000	28.400000	29.200000	25.900000	20.300000	13.600000	7.300000
1929	5.500000	3.000000	5.100000	12.500000	20.000000	23.500000	28.600000	29.300000	25.800000	20.100000	13.500000	8.400000
1930	6.100000	3.500000	5.200000	12.400000	20.500000	23.400000	28.600000	29.100000	25.500000	19.700000	13.500000	9.000000
1931	6.600000	4.300000	5.800000	12.300000	20.800000	23.800000	28.800000	29.200000	25.400000	19.900000	13.900000	9.400000
1932	7.200000	4.600000	6.100000	12.800000	21.000000	24.100000	28.800000	29.000000	25.300000	19.700000	13.900000	9.500000
1943	0.200000	2.500000	5.700000	10.800000	21.800000	26.700000	29.700000	28.900000	25.800000	17.200000	5.800000	0.500000
1944	0.200000	2.300000	5.800000	10.500000	21.300000	26.600000	29.400000	28.700000	25.300000	17.500000	5.600000	0.500000
1945	0.200000	2.200000	5.500000	10.200000	19.500000	26.000000	29.100000	28.400000	25.200000	16.900000	5.500000	0.300000
1946	0.200000	2.000000	4.800000	9.600000	19.000000	25.500000	28.800000	28.200000	24.800000	16.400000	5.500000	0.300000
1947	0.100000	1.400000	5.200000	9.300000	19.600000	25.400000	28.600000	28.300000	24.800000	16.600000	5.200000	0.500000
1948	0.100000	1.400000	4.800000	8.900000	19.700000	25.500000	28.300000	28.800000	24.800000	16.700000	5.100000	0.600000
1949	0.100000	1.400000	4.400000	8.700000	19.600000	25.000000	28.100000	28.400000	24.600000	16.800000	5.200000	0.600000
1950	0.100000	1.400000	4.100000	8.700000	19.200000	24.100000	27.700000	27.800000	24.200000	16.700000	5.300000	0.500000
1951	0.100000	1.500000	3.300000	8.900000	18.700000	23.800000	26.700000	27.800000	24.300000	17.000000	6.600000	0.500000
1952	0.100000	1.300000	2.900000	9.100000	18.400000	23.300000	25.500000	27.400000	24.200000	16.900000	6.700000	0.400000
1953	0.100000	1.000000	2.200000	8.200000	18.000000	22.400000	23.500000	26.300000	23.300000	15.500000	6.700000	0.500000
1954	0.100000	1.000000	2.000000	8.500000	18.100000	22.300000	24.200000	27.300000	23.800000	17.500000	7.200000	0.700000
1955	0.100000	0.900000	2.300000	8.900000	18.400000	22.300000	24.300000	27.200000	24.400000	17.900000	7.400000	1.000000
1956	0.100000	1.000000	2.600000	8.900000	18.800000	22.700000	24.800000	27.400000	24.600000	18.300000	7.900000	1.400000
1957	0.200000	1.200000	2.700000	9.000000	18.900000	22.800000	25.600000	28.100000	24.800000	18.900000	9.000000	1.800000
1958	0.400000	1.500000	2.900000	9.900000	19.200000	23.000000	25.900000	28.200000	24.800000	18.800000	9.800000	2.100000
1959	0.700000	1.800000	2.900000	11.100000	19.100000	23.200000	25.900000	28.500000	25.100000	19.600000	10.200000	2.700000
1960	0.800000	1.900000	3.100000	10.700000	19.300000	22.900000	25.900000	28.500000	25.300000	19.700000	10.900000	3.000000
1961	1.300000	2.400000	3.500000	10.900000	19.300000	23.100000	26.200000	28.900000	25.400000	20.100000	11.200000	3.300000
1962	1.700000	2.800000	3.900000	11.600000	19.400000	23.100000	27.400000	29.100000	25.800000	20.700000	11.900000	3.900000
1963	3.000000	2.900000	4.700000	12.600000	19.400000	23.400000	28.100000	29.300000	25.900000	20.800000	12.900000	6.000000
1964	3.900000	3.100000	4.800000	12.800000	19.300000	23.600000	28.300000	29.300000	26.000000	20.800000	13.400000	6.500000
1965	4.700000	3.400000	4.800000	12.600000	19.100000	23.900000	28.800000	29.200000	26.100000	20.500000	13.500000	6.800000
1966	5.300000	3.500000	5.300000	12.300000	19.200000	24.200000	28.900000	29.300000	26.000000	20.400000	13.500000	7.600000
1967	6.000000	3.700000	5.500000	12.500000	20.000000	24.000000	28.900000	29.300000	25.900000	20.400000	13.500000	8.800000
1968	6.700000	4.300000	5.600000	12.500000	20.600000	24.200000	28.900000	29.400000	25.500000	20.200000	13.100000	9.200000
1981	0.200000	2.700000	6.000000	11.500000	21.300000	26.300000	29.400000	28.400000	25.300000	16.800000	5.600000	0.500000
1982	0.200000	2.600000	6.100000	10.800000	20.900000	26.000000	29.300000	28.400000	24.900000	17.000000	5.700000	0.500000
1983	0.200000	2.400000	5.600000	10.300000	19.400000	25.700000	28.700000	27.900000	24.900000	16.200000	5.600000	0.400000
1984	0.200000	2.100000	5.100000	10.100000	19.300000	25.100000	28.400000	27.500000	24.500000	15.500000	5.600000	0.300000
1985	0.100000	1.800000	5.600000	9.400000	19.400000	25.000000	28.200000	28.000000	24.500000	15.800000	5.200000	0.600000
1986	0.100000	1.700000	5.400000	9.000000	19.500000	25.000000	27.900000	28.000000	24.200000	16.000000	5.100000	0.600000
1987	0.100000	1.600000	5.000000	9.100000	19.500000	24.700000	27.700000	27.700000	24.000000	16.000000	5.100000	0.600000
1988	0.100000	1.500000	4.500000	8.900000	19.100000	24.100000	27.000000	27.500000	23.700000	16.300000	5.300000	0.600000
1989	0.100000	1.600000	3.900000	9.000000	18.600000	23.600000	26.200000	27.500000	23.900000	16.600000	6.400000	0.600000
1990	0.100000	1.600000	3.500000	9.200000	18.600000	23.200000	25.100000	26.800000	24.000000	16.500000	6.500000	0.600000
1991	0.100000	1.300000	2.900000	8.100000	18.100000	22.400000	23.500000	26.100000	23.100000	15.700000	6.500000	0.600000
1992	0.100000	1.500000	2.700000	8.700000	18.300000	22.900000	24.100000	27.000000	23.600000	17.100000	7.100000	0.700000
1993	0.100000	1.600000	3.100000	9.300000	18.700000	22.600000	25.000000	27.000000	24.000000	17.300000	7.500000	1.100000
1994	0.100000	1.900000	3.400000	9.400000	19.100000	22.700000	25.300000	27.000000	24.300000	17.900000	8.000000	1.400000
1995	0.300000	2.200000	3.500000	9.500000	19.300000	23.500000	26.100000	28.200000	24.700000	18.500000	9.100000	1.600000
1996	0.500000	2.200000	3.900000	10.200000	19.300000	23.200000	26.100000	28.300000	24.800000	18.600000	9.300000	2.100000
1997	0.800000	2.700000	3.200000	11.200000	19.300000	23.700000	26.300000	28.500000	24.700000	19.400000	10.000000	2.900000
1998	0.900000	2.700000	3.500000	10.800000	19.400000	23.500000	26.500000	28.600000	25.000000	19.400000	10.800000	3.200000
1999	1.500000	2.900000	4.100000	11.000000	19.500000	23.700000	26.600000	28.800000	25.300000	19.700000	11.100000	3.500000
2000	1.900000	3.200000	4.500000	11.600000	19.800000	23.800000	27.900000	29.100000	25.500000	20.300000	11.800000	4.000000
2001	3.200000	3.500000	5.000000	12.700000	19.900000	24.200000	28.400000	29.200000	25.800000	20.500000	12.700000	5.900000
2002	4.200000	3.700000	5.200000	12.800000	19.700000	24.300000	28.700000	29.200000	25.700000	20.800000	12.800000	6.300000
2003	5.100000	3.900000	5.200000	12.500000	19.500000	24.600000	29.000000	29.300000	25.900000	20.700000	12.800000	6.900000
2004	5.600000	4.000000	5.400000	12.500000	19.400000	24.700000	29.100000	29.100000	25.900000	20.500000	12.700000	7.700000
2005	6.300000	4.900000	6.100000	12.600000	20.100000	24.700000	29.100000	29.300000	26.100000	20.400000	13.000000	8.600000
2006	6.700000	5.200000	6.200000	12.400000	20.600000	24.800000	29.000000	29.400000	25.500000	20.100000	12.800000	9.200000
2019	0.200000	2.800000	6.400000	11.700000	21.200000	25.500000	28.700000	27.100000	24.100000	15.300000	5.500000	0.500000
2020	0.200000	2.700000	6.300000	10.900000	20.700000	25.500000	28.400000	27.000000	23.300000	15.200000	5.700000	0.400000
2021	0.200000	2.600000	5.900000	10.200000	20.200000	25.100000	28.100000	26.500000	23.500000	14.300000	5.500000	0.400000
2022	0.300000	2.500000	5.300000	9.900000	20.000000	24.300000	27.700000	26.100000	23.500000	14.000000	5.300000	0.300000
2023	0.100000	1.800000	6.000000	9.000000	19.500000	24.100000	27.500000	27.000000	23.400000	14.600000	4.800000	0.600000
2024	0.200000	1.800000	5.900000	8.900000	19.500000	24.100000	27.300000	27.200000	23.400000	14.700000	5.200000	0.600000
2025	0.200000	1.800000	5.700000	9.000000	19.300000	23.800000	27.300000	27.000000	23.300000	14.900000	4.900000	0.600000
2026	0.200000	1.700000	5.100000	8.800000	18.600000	23.400000	26.300000	26.500000	23.100000	15.100000	5.000000	0.600000
2027	0.200000	1.700000	4.500000	8.900000	18.600000	23.200000	25.500000	26.600000	23.300000	15.100000	6.100000	0.700000
2028	0.200000	1.800000	4.200000	8.900000	18.800000	22.900000	24.600000	26.000000	23.200000	15.200000	6.300000	0.600000
2029	0.200000	1.700000	3.300000	8.000000	18.900000	21.900000	23.100000	25.500000	22.400000	15.100000	6.300000	0.700000
2030	0.100000	1.900000	3.300000	8.300000	19.200000	22.600000	23.900000	26.700000	23.000000	16.000000	6.800000	0.800000
2031	0.100000	2.300000	3.600000	9.300000	18.400000	22.700000	25.000000	26.700000	23.500000	16.200000	7.200000	1.100000
2032	0.100000	2.500000	3.900000	9.500000	18.300000	22.800000	25.200000	26.600000	23.500000	17.700000	7.600000	1.400000
2033	0.200000	2.700000	4.300000	9.700000	19.100000	23.300000	25.800000	27.700000	23.800000	18.000000	8.300000	1.600000
2034	0.500000	2.800000	4.300000	10.100000	19.300000	22.700000	25.900000	28.000000	24.000000	18.100000	8.500000	1.900000
2035	0.800000	3.600000	3.800000	10.700000	19.300000	23.200000	26.300000	28.300000	24.300000	18.900000	9.700000	2.600000
2036	1.000000	3.600000	4.100000	11.100000	19.200000	24.000000	26.500000	28.600000	24.700000	19.400000	10.500000	3.100000
2037	1.500000	3.600000	4.400000	11.000000	19.900000	24.000000	26.700000	29.000000	24.900000	19.800000	10.800000	3.500000
2038	2.000000	3.900000	4.600000	11.500000	20.000000	24.700000	28.200000	29.100000	25.300000	20.100000	11.100000	3.800000
2039	3.300000	4.000000	5.400000	12.500000	19.800000	25.200000	28.600000	29.000000	25.500000	20.500000	12.000000	5.600000
2040	4.500000	4.200000	5.500000	12.400000	19.800000	25.300000	28.700000	29.000000	25.300000	20.700000	11.800000	6.100000
2041	5.000000	4.600000	5.600000	12.200000	20.200000	25.000000	29.100000	29.200000	25.500000	20.400000	11.600000	7.100000
2042	5.400000	4.600000	5.500000	12.300000	20.400000	25.300000	29.200000	29.100000	25.900000	20.100000	11.500000	7.600000
2043	6.100000	5.100000	6.300000	12.300000	20.500000	25.600000	29.200000	29.300000	26.000000	19.900000	11.900000	8.600000
2044	6.600000	5.600000	6.300000	12.100000	20.200000	25.600000	29.200000	29.300000	25.900000	19.800000	12.300000	9.200000
2045	7.500000	5.700000	6.900000	12.600000	20.500000	25.600000	29.400000	29.400000	25.900000	19.600000	12.300000	9.800000
2057	0.400000	2.900000	8.000000	12.300000	19.500000	23.200000	27.500000	24.500000	22.200000	14.000000	5.000000	0.700000
2058	0.400000	2.800000	7.500000	11.400000	18.400000	23.000000	27.300000	24.200000	21.700000	13.900000	5.100000	0.700000
2059	0.400000	2.700000	7.200000	10.500000	18.300000	22.700000	26.600000	23.700000	21.800000	13.300000	4.900000	0.700000
2060	0.400000	2.600000	6.900000	10.100000	18.000000	22.300000	25.900000	23.400000	21.500000	13.000000	4.800000	0.600000
2061	0.400000	1.700000	7.300000	9.800000	17.700000	22.400000	25.700000	24.300000	21.300000	13.200000	4.500000	0.700000
2062	0.400000	1.700000	7.200000	9.600000	18.200000	22.700000	25.400000	25.100000	21.800000	13.800000	4.400000	0.700000
2063	0.400000	1.800000	6.800000	9.400000	18.800000	23.000000	25.300000	25.500000	22.300000	14.000000	4.300000	0.700000
2064	0.500000	1.700000	6.400000	9.300000	19.100000	23.100000	25.200000	25.300000	22.200000	14.300000	4.400000	0.700000
2065	0.400000	2.300000	5.400000	9.200000	19.000000	22.900000	24.700000	25.100000	22.200000	14.800000	5.500000	0.800000
2066	0.400000	2.500000	4.600000	9.500000	18.700000	22.100000	23.900000	24.800000	22.000000	14.900000	5.700000	0.900000
2067	0.300000	2.500000	4.100000	8.600000	17.400000	21.200000	22.400000	24.300000	21.200000	13.600000	5.700000	0.900000
2068	0.300000	2.700000	4.100000	8.900000	17.800000	21.300000	24.100000	25.600000	21.700000	15.300000	5.900000	1.100000
2069	0.400000	3.600000	4.100000	9.100000	17.300000	21.200000	24.600000	25.800000	22.200000	15.800000	7.000000	1.400000
2070	0.500000	3.900000	4.400000	9.300000	17.300000	21.800000	24.700000	25.900000	22.200000	16.300000	7.000000	1.400000
2071	0.600000	4.100000	4.600000	9.500000	17.600000	22.600000	25.500000	26.400000	23.000000	16.600000	7.700000	1.600000
2072	0.700000	4.300000	4.700000	9.800000	18.200000	23.000000	25.500000	26.900000	23.500000	17.200000	8.000000	2.000000
2073	1.000000	4.500000	4.300000	10.200000	18.400000	23.000000	26.000000	27.100000	24.100000	18.200000	9.400000	2.700000
2074	1.200000	4.600000	4.200000	11.000000	18.800000	23.600000	26.600000	27.600000	24.000000	19.200000	10.200000	3.200000
2075	1.600000	4.900000	4.800000	11.000000	19.300000	24.000000	27.200000	28.400000	24.300000	19.400000	10.600000	3.400000
2076	2.100000	5.100000	5.100000	11.100000	19.400000	25.100000	28.100000	28.300000	24.700000	19.900000	10.900000	4.000000
2077	3.500000	4.900000	6.300000	11.700000	19.500000	25.400000	28.500000	28.500000	24.900000	20.400000	11.500000	6.000000
2078	3.900000	5.300000	6.400000	11.900000	19.300000	25.400000	28.600000	28.700000	24.600000	20.300000	11.500000	6.800000
2079	4.800000	5.000000	6.300000	11.700000	19.700000	25.500000	28.900000	28.800000	24.900000	20.000000	11.300000	7.200000
2080	5.600000	4.900000	6.600000	11.800000	20.200000	25.600000	29.100000	28.900000	25.300000	20.000000	11.000000	7.600000
2081	5.500000	4.600000	7.100000	11.600000	19.800000	25.500000	29.300000	29.000000	25.500000	19.800000	10.800000	8.300000
2082	6.600000	5.000000	7.200000	11.300000	19.400000	25.800000	29.200000	29.100000	25.000000	19.600000	11.300000	8.300000
2083	7.800000	6.000000	7.500000	11.800000	19.900000	26.000000	29.300000	29.300000	25.300000	19.300000	11.400000	9.000000
2096	0.700000	3.300000	9.200000	13.700000	19.900000	24.400000	27.100000	24.200000	22.300000	14.700000	4.800000	1.000000
2097	0.600000	3.200000	8.100000	12.900000	19.100000	23.900000	26.100000	22.900000	21.700000	13.900000	4.900000	1.000000
2098	0.600000	3.000000	7.600000	12.200000	18.700000	23.500000	24.900000	22.800000	21.500000	13.600000	4.800000	0.900000
2099	0.500000	2.200000	8.200000	11.800000	19.100000	23.600000	25.600000	23.600000	21.800000	13.900000	4.700000	0.800000
2100	0.600000	2.200000	8.100000	11.100000	19.300000	23.900000	25.500000	24.100000	21.900000	14.500000	4.700000	0.800000
2101	0.600000	2.100000	7.900000	11.100000	19.200000	24.000000	25.600000	24.700000	22.100000	14.600000	4.900000	0.800000
2102	0.600000	1.900000	7.300000	10.900000	19.200000	23.900000	25.700000	24.700000	21.900000	14.700000	4.800000	0.900000
2103	0.500000	2.500000	6.100000	10.700000	18.600000	23.700000	25.500000	24.500000	22.000000	15.200000	6.000000	0.900000
2104	0.400000	2.700000	5.900000	10.300000	18.400000	23.300000	24.900000	24.100000	21.600000	15.600000	6.100000	1.000000
2105	0.400000	2.800000	5.400000	9.900000	17.800000	21.800000	23.300000	23.900000	21.400000	15.200000	5.800000	0.900000
2106	0.400000	2.900000	5.200000	9.900000	18.400000	22.700000	25.100000	25.300000	22.200000	15.700000	6.500000	1.300000
2107	0.600000	4.400000	5.200000	9.800000	17.500000	23.200000	25.600000	25.500000	22.100000	15.800000	7.900000	1.600000
2108	0.700000	4.400000	5.200000	10.100000	17.600000	23.200000	25.700000	25.800000	22.700000	16.300000	8.100000	1.800000
2109	0.900000	4.700000	5.300000	10.900000	18.200000	23.900000	25.800000	26.500000	23.300000	17.600000	8.500000	2.000000
2110	0.900000	5.000000	5.300000	11.500000	18.200000	23.900000	25.900000	27.000000	23.800000	17.700000	9.000000	2.300000
2111	1.100000	5.500000	5.500000	11.400000	19.000000	24.100000	26.800000	27.000000	23.800000	18.800000	9.600000	3.300000
2112	1.300000	5.600000	5.800000	11.000000	19.300000	23.900000	27.600000	27.900000	23.800000	18.800000	10.500000	3.600000
2113	2.000000	5.700000	6.000000	11.300000	19.400000	24.200000	28.100000	28.300000	24.100000	19.300000	11.000000	3.700000
2114	2.400000	6.000000	5.800000	11.700000	19.700000	25.300000	28.200000	28.600000	24.900000	19.900000	11.300000	4.300000
2115	3.700000	5.700000	7.600000	11.700000	19.700000	25.800000	28.700000	28.700000	25.000000	20.000000	12.100000	6.200000
2116	4.300000	5.800000	7.800000	11.800000	19.700000	25.900000	29.100000	28.800000	25.200000	20.100000	12.300000	7.300000
2117	5.500000	5.700000	7.500000	11.900000	19.800000	25.800000	29.100000	28.900000	25.200000	20.200000	12.300000	7.400000
2118	6.300000	5.600000	7.800000	11.800000	19.700000	25.800000	29.000000	29.100000	25.300000	19.900000	12.200000	7.800000
2134	0.900000	3.700000	9.700000	15.200000	21.200000	24.900000	27.300000	24.800000	22.900000	15.000000	4.700000	1.100000
2135	0.800000	3.600000	9.200000	14.000000	20.400000	24.500000	26.800000	24.000000	22.300000	14.100000	4.900000	1.100000
2136	0.800000	3.500000	8.600000	13.600000	20.100000	24.100000	26.100000	23.800000	22.000000	13.700000	5.000000	1.100000
2137	0.700000	2.400000	9.200000	13.000000	20.500000	24.000000	26.100000	23.900000	22.500000	14.300000	4.800000	0.900000
2138	0.800000	2.800000	9.100000	12.700000	20.600000	24.200000	26.200000	24.700000	22.600000	14.700000	5.000000	0.900000
2139	0.800000	2.800000	8.600000	12.300000	20.500000	24.300000	26.200000	25.300000	22.500000	15.200000	5.200000	0.900000
2140	0.700000	2.500000	8.200000	11.700000	20.000000	24.200000	26.100000	25.400000	22.500000	15.300000	5.200000	0.900000
2141	0.600000	2.800000	6.900000	11.800000	19.700000	24.000000	25.600000	25.400000	22.300000	15.600000	6.200000	1.000000
2142	0.500000	2.900000	7.000000	11.600000	19.200000	23.700000	26.000000	25.500000	22.300000	15.800000	6.200000	1.000000
2143	0.400000	2.800000	6.200000	10.500000	17.700000	22.400000	24.200000	24.200000	21.600000	15.800000	5.900000	1.000000
2144	0.400000	3.100000	6.500000	10.800000	18.700000	23.100000	25.700000	25.900000	22.800000	15.900000	6.300000	1.200000
2145	0.900000	5.000000	6.100000	10.700000	18.300000	23.600000	26.600000	26.200000	22.900000	16.100000	8.300000	1.700000
2146	1.000000	5.400000	6.200000	11.200000	18.600000	24.100000	26.900000	26.200000	23.100000	16.400000	8.300000	1.900000
2147	1.200000	5.600000	5.900000	11.800000	19.300000	24.500000	27.400000	26.900000	23.800000	17.700000	8.800000	2.200000
2148	1.300000	5.700000	5.700000	12.300000	19.400000	24.400000	27.300000	27.400000	24.100000	18.500000	9.800000	2.400000
2149	1.200000	6.000000	6.600000	12.200000	19.800000	24.600000	27.300000	27.600000	24.200000	19.200000	10.000000	3.300000
2150	1.500000	6.300000	6.700000	11.800000	20.100000	24.700000	27.900000	28.100000	24.600000	19.500000	10.800000	3.700000
2151	2.200000	6.600000	7.100000	12.200000	20.100000	24.900000	28.200000	28.300000	24.600000	19.900000	11.100000	4.000000
2152	2.800000	6.800000	7.200000	12.600000	20.000000	25.500000	29.000000	28.800000	25.300000	20.000000	11.800000	4.500000
2153	4.200000	6.400000	8.400000	12.900000	19.900000	26.000000	29.100000	29.100000	25.600000	20.400000	12.400000	6.600000
2154	5.700000	6.600000	8.700000	12.900000	20.200000	26.100000	29.300000	29.100000	25.900000	20.600000	12.900000	7.100000
2155	6.200000	6.900000	8.700000	12.800000	20.200000	26.100000	29.300000	29.300000	26.000000	20.800000	13.200000	7.700000
2156	6.800000	7.000000	8.600000	12.700000	20.400000	26.200000	29.200000	29.300000	25.900000	20.700000	13.500000	8.100000
2172	1.100000	3.800000	9.900000	16.100000	21.700000	24.700000	27.600000	24.900000	22.800000	15.100000	4.900000	1.300000
2173	1.100000	3.800000	9.300000	15.000000	20.900000	24.400000	26.700000	23.900000	22.400000	13.800000	5.100000	1.200000
2174	1.100000	3.500000	9.100000	14.500000	20.500000	24.300000	26.300000	24.100000	22.100000	13.500000	5.300000	1.200000
2175	0.900000	2.900000	9.500000	13.700000	20.800000	23.800000	26.500000	24.300000	22.600000	14.100000	4.800000	1.000000
2176	0.900000	3.200000	9.600000	13.500000	21.000000	24.200000	26.700000	25.000000	22.600000	14.500000	5.100000	0.900000
2177	0.900000	3.200000	9.200000	12.900000	20.700000	24.300000	26.500000	25.400000	22.800000	14.600000	5.300000	0.900000
2178	0.900000	2.900000	8.900000	12.100000	19.900000	24.300000	26.400000	25.600000	22.600000	14.500000	5.300000	1.000000
2179	0.600000	3.100000	7.400000	11.800000	19.800000	24.100000	26.100000	25.500000	22.600000	15.600000	6.300000	1.000000
2180	0.600000	3.200000	7.200000	11.900000	19.700000	23.400000	26.300000	25.400000	22.500000	15.700000	6.100000	1.100000
2181	0.600000	3.300000	7.000000	11.000000	18.500000	22.400000	24.500000	24.100000	21.400000	15.700000	6.300000	1.000000
2182	0.500000	3.500000	7.100000	11.700000	19.200000	23.600000	26.400000	26.000000	23.200000	15.800000	6.000000	1.300000
2183	1.200000	5.800000	6.900000	11.800000	18.500000	23.800000	27.100000	26.500000	23.200000	16.000000	7.400000	1.700000
2184	1.300000	6.200000	6.400000	12.100000	19.200000	24.000000	27.300000	26.500000	23.500000	16.400000	8.000000	1.800000
2185	1.400000	6.200000	6.500000	12.600000	19.400000	24.600000	27.700000	27.100000	23.900000	17.600000	8.700000	2.100000
2186	1.500000	6.300000	6.400000	12.800000	19.700000	24.600000	27.800000	27.400000	24.100000	18.600000	9.200000	2.400000
2187	1.600000	6.500000	6.700000	12.700000	19.900000	24.800000	27.600000	27.400000	24.500000	19.100000	10.200000	3.300000
2188	2.100000	6.700000	6.900000	12.600000	20.200000	24.800000	28.000000	27.900000	24.600000	19.400000	10.700000	3.700000
2189	2.600000	7.100000	7.400000	12.800000	20.300000	25.000000	28.200000	28.300000	24.700000	20.000000	11.200000	4.000000
2190	3.200000	7.700000	7.800000	13.200000	20.400000	25.700000	29.000000	28.900000	25.300000	20.200000	11.900000	4.800000
2191	5.200000	7.000000	9.200000	13.500000	20.400000	26.300000	29.200000	29.200000	25.800000	20.500000	12.800000	7.100000
2192	6.200000	7.200000	9.600000	13.300000	20.400000	26.400000	29.400000	29.200000	26.000000	20.700000	13.300000	7.500000
2193	6.800000	7.400000	9.700000	13.400000	20.700000	26.400000	29.400000	29.300000	26.000000	20.900000	13.600000	8.000000
2194	7.400000	7.300000	9.700000	13.400000	21.000000	26.400000	29.300000	29.300000	26.100000	20.700000	13.900000	8.400000
2210	1.900000	4.400000	9.900000	17.100000	22.100000	24.400000	27.700000	24.700000	22.400000	14.100000	4.400000	2.000000
2211	1.600000	4.000000	9.400000	16.200000	21.200000	24.100000	26.700000	23.500000	22.000000	13.800000	4.200000	1.800000
2212	1.700000	3.900000	9.300000	15.400000	20.700000	24.100000	26.500000	23.500000	21.800000	13.600000	4.100000	1.800000
2213	1.700000	4.100000	9.400000	14.300000	20.500000	23.900000	26.600000	23.400000	21.900000	14.000000	5.600000	2.100000
2214	1.800000	4.200000	9.400000	13.800000	20.800000	24.200000	26.800000	24.300000	22.100000	14.300000	5.800000	2.100000
2215	1.500000	4.300000	9.200000	13.500000	20.300000	24.400000	26.900000	24.900000	22.500000	14.500000	6.200000	2.200000
2216	1.500000	4.300000	9.200000	12.900000	19.900000	24.300000	26.800000	25.100000	22.500000	14.400000	6.300000	1.900000
2217	1.600000	4.400000	8.500000	12.000000	19.800000	24.000000	26.800000	25.600000	22.300000	15.000000	6.300000	1.700000
2218	1.600000	4.800000	8.400000	11.800000	19.900000	23.300000	26.300000	25.400000	22.700000	15.200000	6.300000	1.600000
2219	1.600000	5.200000	7.900000	10.700000	19.200000	22.400000	24.700000	24.300000	21.300000	15.100000	6.500000	1.600000
2220	1.700000	4.900000	8.300000	12.200000	19.500000	23.400000	26.900000	25.900000	22.400000	15.300000	6.800000	1.800000
2221	1.800000	5.800000	8.400000	12.800000	19.100000	23.700000	27.000000	26.400000	22.400000	15.600000	8.100000	1.900000
2222	2.100000	6.000000	8.400000	13.000000	19.700000	24.000000	27.400000	26.600000	23.400000	16.100000	8.200000	2.100000
2223	2.100000	6.200000	8.500000	13.400000	20.000000	24.700000	28.100000	27.300000	23.600000	17.300000	9.200000	2.500000
2224	2.200000	6.400000	8.300000	13.600000	20.200000	24.800000	27.900000	27.400000	23.700000	18.100000	9.600000	2.800000
2225	2.600000	6.700000	8.400000	13.100000	20.300000	24.800000	27.700000	27.500000	24.200000	19.400000	10.400000	4.000000
2226	2.900000	7.100000	8.400000	13.000000	20.300000	25.000000	27.600000	28.000000	24.200000	19.000000	10.900000	4.400000
2227	3.500000	7.700000	8.700000	13.300000	20.400000	25.300000	28.300000	28.100000	24.500000	19.700000	11.700000	4.800000
2228	4.300000	8.000000	9.500000	13.300000	20.800000	25.600000	29.000000	29.000000	25.300000	20.200000	12.600000	5.800000
2229	5.400000	7.900000	10.300000	13.300000	20.400000	26.200000	29.100000	29.400000	25.800000	20.500000	13.000000	7.300000
2230	6.500000	8.200000	10.400000	13.600000	20.500000	26.500000	29.300000	29.400000	26.100000	20.900000	13.300000	7.900000
2231	6.800000	8.500000	10.500000	13.400000	20.800000	26.500000	29.500000	29.300000	26.000000	20.800000	13.700000	8.300000
2232	7.500000	8.500000	10.500000	13.400000	20.800000	26.500000	29.300000	29.200000	26.000000	20.700000	13.800000	8.600000
2252	1.900000	4.500000	9.600000	14.400000	20.900000	23.000000	26.800000	24.300000	22.000000	14.000000	5.800000	2.100000
2253	2.100000	4.500000	9.500000	14.100000	20.800000	23.600000	26.800000	24.400000	22.200000	14.300000	6.100000	2.200000
2254	2.100000	4.500000	9.500000	13.100000	20.200000	23.600000	26.800000	24.600000	22.200000	14.400000	6.200000	2.200000
2255	2.500000	4.600000	9.000000	12.600000	20.100000	23.300000	26.600000	25.000000	22.300000	14.900000	6.000000	1.800000
2256	2.600000	5.100000	9.200000	12.100000	20.200000	22.900000	26.300000	25.300000	22.000000	15.100000	6.300000	1.800000
2257	2.300000	5.400000	8.300000	11.700000	18.300000	22.600000	24.800000	23.900000	20.900000	14.700000	6.400000	1.800000
2258	2.200000	5.500000	8.800000	12.600000	19.500000	23.400000	27.100000	25.700000	22.100000	15.300000	6.800000	2.000000
2259	2.100000	6.500000	8.900000	13.500000	19.200000	23.700000	27.200000	26.200000	22.400000	15.500000	8.000000	2.100000
2260	2.300000	6.600000	9.000000	13.600000	19.800000	24.100000	27.500000	26.500000	22.800000	16.000000	8.500000	2.300000
2261	2.400000	6.700000	9.300000	13.800000	20.000000	24.700000	28.100000	27.300000	23.200000	17.300000	8.800000	2.600000
2262	2.400000	6.800000	9.200000	13.800000	20.200000	24.600000	28.000000	27.200000	23.500000	18.200000	9.400000	2.800000
2263	2.900000	7.300000	8.800000	13.300000	20.500000	24.900000	28.200000	27.400000	23.900000	19.100000	9.800000	3.800000
2264	3.400000	7.700000	8.800000	13.300000	20.200000	25.100000	28.400000	28.100000	24.200000	18.900000	10.500000	4.400000
2265	3.900000	8.200000	9.500000	13.600000	20.600000	25.200000	28.400000	28.300000	24.600000	19.500000	11.700000	4.800000
2266	4.500000	8.600000	10.100000	14.200000	20.900000	25.700000	29.100000	29.000000	25.300000	19.900000	12.600000	5.700000
2290	2.000000	4.400000	9.600000	15.000000	20.500000	23.000000	26.500000	24.000000	21.400000	13.600000	5.900000	2.200000
2291	2.300000	4.500000	9.700000	14.900000	20.600000	23.000000	26.600000	24.300000	21.600000	14.000000	6.000000	2.200000
2292	2.400000	4.700000	9.500000	13.500000	20.100000	23.000000	26.700000	23.700000	21.700000	14.300000	6.200000	2.200000
2293	3.400000	5.300000	9.100000	13.400000	19.800000	23.200000	26.400000	24.300000	21.600000	14.500000	5.900000	2.100000
2294	3.400000	5.600000	9.400000	13.000000	19.600000	22.600000	26.300000	24.600000	21.500000	14.900000	6.100000	1.900000
2295	3.200000	6.000000	9.000000	12.000000	18.100000	22.200000	25.100000	23.400000	20.600000	15.000000	6.100000	2.000000
2296	3.200000	6.400000	9.000000	12.800000	19.200000	23.400000	26.700000	25.100000	21.500000	15.000000	6.400000	2.100000
2297	2.800000	7.400000	9.500000	14.000000	19.200000	23.400000	27.000000	25.500000	22.100000	15.200000	7.300000	2.400000
2298	2.700000	7.600000	9.400000	14.000000	19.900000	24.000000	27.400000	26.000000	22.500000	15.600000	7.900000	2.300000
2299	2.900000	7.300000	9.700000	13.900000	20.100000	24.400000	28.200000	27.000000	22.900000	17.100000	8.600000	2.600000
2300	2.700000	7.500000	9.800000	13.700000	19.900000	24.400000	28.100000	27.100000	23.100000	17.700000	9.000000	2.600000
2301	3.100000	7.700000	9.000000	13.400000	20.300000	24.800000	28.500000	27.400000	23.500000	18.600000	9.600000	3.600000
2302	3.400000	7.800000	9.000000	13.400000	20.400000	25.000000	28.500000	27.800000	23.700000	18.900000	10.300000	4.300000
2303	4.200000	8.500000	9.900000	13.900000	20.500000	25.100000	28.500000	28.000000	24.400000	19.200000	11.100000	4.700000
2329	2.800000	4.600000	9.400000	14.900000	20.400000	23.200000	26.300000	24.300000	21.300000	13.500000	5.400000	2.200000
2330	2.800000	4.800000	9.200000	13.800000	20.200000	23.200000	26.300000	23.500000	21.300000	13.700000	5.300000	2.200000
2331	4.100000	5.500000	9.000000	13.500000	19.800000	23.100000	26.300000	24.100000	21.300000	13.400000	5.500000	2.100000
2332	4.200000	6.100000	9.300000	13.800000	19.900000	22.800000	26.200000	24.200000	21.500000	13.700000	6.000000	2.000000
2333	3.900000	6.500000	9.300000	12.300000	17.700000	21.700000	25.300000	22.900000	19.900000	14.200000	6.000000	2.100000
2334	3.500000	6.800000	9.300000	13.400000	18.800000	22.800000	26.500000	24.900000	21.900000	14.200000	6.100000	2.200000
2335	3.400000	7.800000	9.400000	14.200000	19.000000	22.700000	27.000000	25.100000	22.500000	14.600000	7.100000	2.200000
2336	3.200000	8.100000	9.900000	14.400000	19.800000	24.200000	27.300000	26.100000	22.800000	14.900000	7.300000	2.400000
2337	3.000000	8.400000	9.900000	14.100000	20.000000	24.500000	28.000000	26.800000	23.200000	16.700000	7.700000	2.400000
2338	3.100000	8.400000	9.700000	14.000000	19.900000	24.500000	28.300000	27.100000	23.200000	17.400000	8.300000	2.400000
2339	3.300000	8.000000	9.300000	13.800000	20.000000	24.900000	28.500000	27.500000	23.500000	18.300000	8.900000	3.300000
2340	3.400000	8.300000	9.600000	14.000000	20.100000	24.500000	28.400000	27.500000	23.800000	18.500000	9.400000	3.800000
2341	4.200000	8.700000	9.900000	14.100000	20.100000	24.700000	28.500000	27.500000	23.600000	18.700000	10.400000	4.500000
2342	5.000000	8.800000	10.300000	14.400000	20.300000	25.000000	28.800000	28.200000	24.200000	19.000000	11.000000	5.300000
2367	3.900000	4.500000	9.000000	14.100000	20.100000	22.500000	25.900000	23.000000	20.700000	13.200000	5.800000	2.200000
2368	4.200000	4.900000	8.800000	13.800000	19.500000	22.300000	26.100000	23.100000	20.900000	13.700000	5.700000	2.200000
2369	4.500000	5.400000	9.000000	13.700000	19.400000	22.100000	26.200000	23.100000	21.000000	14.000000	6.000000	2.400000
2370	4.700000	6.400000	9.400000	13.500000	19.600000	21.600000	25.800000	22.900000	20.700000	14.400000	6.100000	2.400000
2371	4.500000	6.900000	9.600000	12.800000	17.100000	20.600000	24.600000	21.800000	19.700000	14.100000	6.200000	2.300000
2372	4.200000	7.300000	9.800000	13.700000	17.900000	22.000000	26.000000	23.300000	21.100000	14.200000	6.100000	2.300000
2373	4.000000	8.400000	9.600000	14.200000	17.900000	22.100000	26.200000	24.600000	21.200000	14.700000	6.700000	2.000000
2374	3.800000	8.700000	9.700000	14.100000	18.000000	23.000000	26.600000	25.200000	21.900000	15.100000	7.100000	2.100000
2375	4.000000	8.800000	10.200000	14.200000	18.200000	23.800000	27.700000	26.100000	22.700000	16.400000	7.700000	2.100000
2376	4.100000	8.700000	10.300000	14.200000	18.700000	24.100000	27.800000	26.500000	22.400000	17.200000	8.100000	2.000000
2377	3.500000	8.600000	9.600000	13.800000	18.900000	24.000000	27.900000	26.400000	22.800000	18.100000	8.400000	3.000000
2378	3.700000	8.800000	9.800000	13.700000	19.000000	23.300000	27.500000	26.600000	22.600000	18.400000	8.700000	3.200000
2379	4.700000	9.100000	10.300000	13.800000	19.100000	23.700000	28.000000	27.100000	23.300000	18.900000	9.700000	3.700000
2380	5.500000	9.300000	10.500000	14.000000	19.300000	24.500000	28.400000	28.000000	24.300000	19.500000	10.300000	4.800000
2405	4.100000	5.800000	9.700000	14.600000	20.000000	22.500000	26.300000	23.200000	19.800000	13.700000	5.800000	2.200000
2406	4.200000	6.000000	9.500000	14.300000	19.700000	22.500000	26.400000	23.200000	20.200000	13.500000	5.800000	2.200000
2407	4.700000	6.200000	9.600000	14.600000	19.600000	22.300000	26.400000	23.300000	20.500000	14.400000	6.100000	2.500000
2408	4.800000	6.900000	10.300000	14.600000	19.600000	22.100000	26.300000	23.900000	20.900000	14.800000	6.800000	2.500000
2409	5.000000	7.300000	10.500000	13.600000	18.600000	21.300000	25.300000	23.000000	19.700000	14.400000	6.600000	2.500000
2410	4.900000	7.700000	10.700000	14.000000	18.900000	22.700000	26.100000	24.100000	21.300000	14.700000	6.600000	2.700000
2411	4.700000	9.000000	10.900000	14.500000	19.100000	22.500000	26.300000	24.100000	21.000000	15.800000	7.200000	2.200000
2412	4.500000	9.100000	10.700000	14.300000	19.500000	23.100000	26.400000	25.100000	21.700000	16.000000	7.200000	2.200000
2413	4.400000	9.100000	11.000000	14.300000	19.500000	23.700000	27.100000	26.400000	23.000000	16.700000	7.600000	2.200000
2414	4.400000	9.100000	10.900000	14.100000	19.500000	23.900000	27.900000	26.500000	22.800000	17.600000	7.800000	2.000000
2415	3.900000	9.000000	10.700000	13.900000	19.300000	23.900000	28.000000	26.700000	23.200000	18.500000	8.200000	2.600000
2416	4.000000	9.200000	10.800000	13.900000	19.300000	23.300000	27.800000	26.600000	23.200000	18.900000	8.800000	3.100000
2417	4.900000	9.400000	10.900000	13.800000	19.400000	23.600000	28.100000	27.200000	23.900000	19.300000	9.300000	3.600000
2418	5.700000	9.800000	11.000000	14.100000	19.600000	24.300000	28.400000	28.300000	24.700000	20.100000	10.000000	4.300000
2419	6.600000	9.600000	12.200000	13.800000	19.500000	24.500000	28.600000	28.700000	25.000000	20.500000	10.600000	6.200000
2444	4.500000	6.400000	10.500000	15.300000	20.200000	22.700000	26.900000	24.200000	20.600000	14.100000	6.000000	2.200000
2445	5.000000	6.500000	10.200000	15.200000	20.100000	22.800000	26.700000	24.200000	21.000000	14.400000	6.200000	2.300000
2446	5.100000	6.900000	10.400000	14.600000	20.000000	22.700000	26.500000	24.100000	21.300000	15.000000	7.000000	2.500000
2447	5.800000	7.500000	10.500000	13.900000	18.400000	21.500000	26.100000	23.600000	19.500000	14.600000	7.100000	2.600000
2448	5.600000	7.900000	11.100000	14.700000	19.500000	23.100000	26.700000	24.600000	21.500000	15.500000	6.900000	2.800000
2449	5.300000	9.300000	11.300000	15.200000	19.200000	23.200000	26.400000	25.600000	21.600000	15.500000	7.600000	2.400000
2450	5.300000	9.500000	11.200000	15.200000	19.700000	23.700000	27.000000	26.000000	22.000000	16.600000	7.500000	2.300000
2451	5.200000	9.500000	11.600000	15.100000	19.600000	23.700000	27.400000	26.300000	22.900000	17.300000	7.800000	2.100000
2452	5.000000	9.400000	11.600000	14.700000	20.000000	24.100000	27.800000	26.600000	23.100000	17.900000	7.700000	2.100000
2453	4.600000	9.500000	11.100000	14.500000	19.700000	24.200000	28.400000	27.000000	23.600000	18.700000	8.200000	2.900000
2454	4.700000	9.600000	11.200000	14.500000	19.800000	24.100000	28.100000	27.300000	24.200000	18.900000	8.600000	3.100000
2455	5.000000	9.900000	11.200000	14.400000	20.100000	23.700000	28.500000	27.700000	24.400000	19.400000	9.100000	3.500000
2456	5.600000	9.800000	11.400000	14.500000	20.000000	24.300000	28.500000	28.400000	25.200000	20.100000	9.800000	4.000000
2457	6.300000	9.800000	12.300000	14.300000	19.900000	24.400000	28.700000	28.700000	25.400000	20.300000	10.300000	5.600000
2458	6.600000	9.600000	12.500000	14.000000	19.700000	24.500000	28.600000	28.700000	25.500000	20.400000	10.600000	6.000000
2483	5.000000	6.500000	10.400000	14.700000	19.500000	22.000000	26.600000	23.500000	20.100000	14.200000	6.400000	2.100000
2484	5.300000	6.800000	10.400000	14.200000	18.900000	21.700000	26.400000	23.500000	19.800000	14.500000	6.400000	2.400000
2485	6.000000	7.300000	10.300000	13.800000	17.200000	21.100000	25.700000	23.400000	18.700000	13.700000	7.200000	2.700000
2486	6.200000	7.700000	10.700000	14.200000	18.700000	22.700000	26.800000	24.400000	20.800000	14.700000	7.100000	2.900000
2487	6.000000	9.400000	11.300000	15.200000	18.900000	22.600000	26.400000	25.000000	21.000000	15.000000	7.700000	2.400000
2488	5.600000	9.700000	11.200000	15.300000	19.400000	22.700000	26.700000	25.800000	21.300000	16.100000	7.700000	2.200000
2489	5.700000	9.600000	11.600000	15.300000	19.600000	23.200000	27.300000	25.700000	22.500000	17.000000	7.800000	2.200000
2490	5.500000	9.700000	11.700000	15.000000	19.300000	23.000000	27.400000	26.300000	22.800000	17.500000	7.900000	2.000000
2491	5.400000	9.700000	11.500000	14.700000	19.300000	23.200000	27.900000	26.800000	23.500000	17.900000	8.100000	2.600000
2492	5.200000	9.700000	11.400000	15.000000	19.700000	23.300000	27.800000	27.300000	23.700000	18.500000	8.500000	3.000000
2493	5.200000	9.900000	11.400000	14.800000	19.800000	23.500000	27.800000	27.700000	24.100000	18.700000	8.600000	3.100000
2494	5.800000	9.700000	11.400000	14.800000	19.500000	23.900000	28.300000	28.400000	24.800000	19.800000	9.100000	3.500000
2495	6.100000	9.700000	12.300000	14.700000	19.500000	23.700000	28.600000	28.500000	25.200000	19.900000	9.800000	4.900000
2496	6.300000	9.700000	12.400000	14.500000	19.200000	23.500000	28.300000	28.500000	25.200000	19.500000	10.100000	5.200000
2497	5.900000	9.500000	12.300000	14.100000	19.200000	23.300000	28.300000	28.600000	25.000000	19.800000	10.200000	4.900000
2521	5.200000	7.600000	10.600000	15.600000	19.300000	22.300000	26.500000	23.800000	20.300000	14.800000	6.800000	1.700000
2522	5.400000	8.000000	10.800000	15.300000	18.900000	22.200000	26.200000	24.100000	20.100000	14.900000	7.000000	1.800000
2523	5.700000	8.200000	11.100000	14.200000	17.900000	21.800000	25.200000	23.400000	18.900000	14.900000	7.000000	1.900000
2524	5.900000	8.700000	11.600000	15.600000	18.100000	22.400000	26.700000	24.800000	20.600000	15.600000	6.900000	1.900000
2525	6.300000	9.200000	12.000000	15.400000	19.100000	22.200000	26.500000	25.300000	21.100000	15.000000	7.700000	2.800000
2526	6.300000	9.500000	12.100000	15.600000	19.700000	22.300000	26.600000	25.500000	21.400000	15.400000	7.600000	2.800000
2527	6.300000	9.700000	12.200000	15.800000	19.800000	23.000000	27.000000	26.200000	21.800000	16.700000	7.500000	2.900000
2528	6.200000	9.700000	12.200000	15.800000	19.700000	23.100000	27.400000	26.500000	22.200000	17.400000	7.800000	2.900000
2529	6.100000	9.600000	12.000000	15.400000	19.400000	23.000000	27.300000	26.800000	22.700000	17.700000	8.100000	3.000000
2530	5.900000	9.600000	11.800000	15.300000	19.300000	23.000000	27.400000	27.000000	23.600000	18.000000	8.400000	3.100000
2531	5.800000	9.600000	11.800000	15.200000	19.500000	22.600000	27.900000	27.800000	24.200000	18.500000	8.500000	3.300000
2532	5.900000	9.800000	11.500000	14.900000	19.300000	23.000000	28.200000	28.500000	24.900000	19.300000	8.600000	3.700000
2533	5.900000	10.000000	12.300000	15.000000	19.200000	22.900000	28.500000	28.800000	25.100000	19.200000	8.900000	4.200000
2534	5.900000	9.600000	12.500000	14.500000	19.000000	22.900000	28.300000	28.600000	25.100000	19.200000	9.300000	4.100000
2535	5.300000	9.600000	12.400000	14.100000	18.600000	22.600000	28.000000	28.800000	25.300000	19.100000	9.200000	4.000000
2559	5.500000	7.900000	10.500000	16.000000	18.600000	22.900000	26.500000	23.800000	20.300000	14.800000	6.000000	1.600000
2560	5.300000	8.000000	10.800000	15.500000	18.000000	22.500000	26.400000	24.500000	20.000000	15.200000	6.700000	1.800000
2561	5.600000	8.000000	10.900000	14.600000	17.900000	22.200000	25.300000	24.100000	18.800000	14.900000	6.600000	2.000000
2562	5.800000	8.700000	11.600000	15.600000	18.000000	22.300000	26.500000	25.000000	21.000000	15.800000	6.400000	2.000000
2563	6.400000	9.300000	12.000000	15.600000	18.700000	22.100000	26.400000	25.300000	21.200000	15.200000	7.200000	3.000000
2564	6.500000	9.600000	12.300000	15.700000	19.300000	22.200000	26.400000	25.900000	21.600000	15.800000	7.500000	2.900000
2565	6.500000	9.800000	12.400000	15.800000	19.600000	22.800000	27.000000	26.300000	22.000000	17.000000	7.500000	2.900000
2566	6.300000	9.800000	12.400000	15.800000	19.400000	23.100000	27.000000	26.500000	22.200000	17.500000	7.700000	3.000000
2567	6.200000	9.600000	12.000000	15.300000	19.200000	22.800000	27.300000	27.000000	22.800000	17.700000	7.800000	3.100000
2568	6.100000	9.800000	11.800000	15.100000	18.900000	22.500000	27.300000	27.100000	23.100000	18.000000	8.100000	3.200000
2569	6.100000	9.500000	11.800000	15.200000	19.100000	22.400000	27.900000	27.400000	24.000000	18.100000	8.000000	3.100000
2570	6.200000	9.600000	11.900000	15.300000	19.400000	22.700000	28.000000	28.300000	24.600000	18.800000	8.100000	3.200000
2571	5.600000	10.000000	12.400000	15.000000	19.200000	22.700000	28.100000	28.500000	24.900000	18.500000	8.200000	3.400000
2572	5.500000	9.700000	12.600000	14.600000	18.800000	22.300000	28.000000	28.600000	24.800000	18.600000	8.400000	3.400000
2573	4.700000	9.200000	12.500000	14.300000	18.500000	22.300000	27.700000	28.400000	25.100000	18.700000	8.300000	3.400000
2597	5.700000	7.700000	11.600000	15.800000	19.300000	23.000000	26.500000	24.100000	19.200000	14.700000	6.100000	1.500000
2598	5.500000	8.100000	11.500000	15.300000	18.800000	22.600000	26.200000	24.500000	19.200000	14.800000	6.300000	1.700000
2599	5.500000	8.000000	11.500000	14.600000	18.100000	21.900000	25.400000	24.000000	17.800000	14.900000	6.600000	1.700000
2600	5.900000	8.600000	11.800000	15.500000	18.200000	22.200000	26.400000	24.700000	20.300000	15.500000	6.400000	1.600000
2601	6.500000	9.600000	12.100000	15.600000	18.900000	22.300000	26.500000	25.100000	20.800000	15.000000	7.100000	3.100000
2602	6.600000	9.800000	12.400000	15.700000	19.000000	22.500000	26.500000	26.100000	21.500000	15.800000	7.100000	3.100000
2603	6.700000	10.000000	12.400000	15.400000	19.000000	22.600000	26.700000	26.200000	22.000000	16.500000	7.100000	2.900000
2604	6.200000	9.800000	12.600000	15.400000	18.800000	22.600000	27.000000	26.700000	22.300000	16.800000	7.300000	2.900000
2605	6.300000	9.700000	12.300000	15.000000	18.500000	22.600000	27.000000	26.900000	22.500000	17.000000	7.600000	2.800000
2606	6.100000	9.700000	12.200000	14.900000	18.600000	22.000000	27.200000	26.700000	22.700000	17.200000	7.800000	2.800000
2607	6.000000	9.700000	12.000000	14.800000	18.600000	22.200000	26.900000	27.300000	23.400000	17.800000	7.800000	2.800000
2608	5.900000	9.900000	12.100000	15.300000	18.900000	22.300000	27.500000	27.900000	24.200000	18.100000	7.700000	2.800000
2609	5.500000	10.300000	12.700000	14.900000	18.700000	22.200000	27.500000	27.900000	24.300000	18.600000	8.000000	2.900000
2610	5.000000	9.700000	12.600000	14.700000	18.600000	22.000000	27.300000	27.900000	24.200000	18.600000	7.900000	2.900000
2611	4.100000	8.900000	12.300000	14.100000	18.800000	21.700000	27.100000	27.700000	24.100000	18.100000	7.800000	2.500000
2612	3.300000	8.700000	12.000000	13.800000	18.400000	22.000000	26.800000	27.800000	24.300000	18.400000	7.600000	2.000000
2636	5.700000	8.200000	11.500000	15.100000	19.000000	22.200000	26.000000	24.000000	18.900000	14.800000	5.800000	1.600000
2637	5.700000	8.000000	11.400000	14.400000	17.800000	20.900000	25.000000	23.600000	17.800000	14.700000	5.900000	1.500000
2638	5.900000	8.600000	11.700000	15.100000	18.200000	21.700000	26.200000	24.100000	19.300000	14.600000	6.400000	1.600000
2639	6.400000	9.700000	12.100000	15.000000	18.800000	22.000000	26.200000	24.900000	20.400000	14.400000	6.700000	2.800000
2640	6.500000	9.600000	12.000000	15.100000	19.200000	22.100000	26.200000	25.700000	20.800000	14.700000	6.800000	2.800000
2641	6.500000	9.600000	12.200000	15.100000	19.400000	22.000000	26.400000	25.900000	21.100000	15.500000	6.900000	2.700000
2642	6.400000	9.500000	12.300000	15.200000	18.800000	21.800000	26.500000	25.900000	21.100000	15.900000	7.000000	2.600000
2643	6.200000	9.400000	12.500000	14.800000	18.600000	21.600000	26.500000	26.300000	21.900000	16.100000	7.200000	2.400000
2644	5.800000	9.500000	12.300000	14.600000	19.000000	21.300000	26.700000	26.200000	22.200000	15.900000	7.100000	2.400000
2645	5.500000	9.700000	12.200000	14.900000	19.200000	20.900000	26.900000	26.600000	22.600000	16.100000	7.100000	2.300000
2646	5.400000	9.800000	12.100000	15.100000	19.500000	21.300000	26.700000	27.300000	23.300000	16.600000	7.300000	2.100000
2647	4.900000	9.800000	12.300000	14.900000	18.700000	21.100000	26.600000	27.400000	23.500000	16.200000	7.400000	2.000000
2648	4.600000	9.100000	12.300000	14.200000	18.200000	21.100000	26.600000	27.300000	23.400000	15.700000	7.400000	1.900000
2649	3.600000	8.500000	12.100000	13.800000	18.000000	20.800000	26.500000	27.300000	23.500000	15.200000	7.300000	1.600000
2650	2.900000	8.400000	11.800000	13.500000	17.800000	20.500000	26.300000	27.300000	23.600000	15.800000	7.200000	1.400000
2676	6.500000	9.200000	12.200000	14.900000	18.500000	21.800000	25.700000	24.800000	19.100000	14.100000	5.000000	2.200000
2677	6.300000	9.500000	12.400000	14.800000	18.900000	21.700000	25.500000	25.000000	19.500000	14.500000	6.200000	2.400000
2678	6.100000	9.600000	12.400000	15.000000	19.100000	21.400000	25.500000	25.600000	20.000000	15.000000	6.600000	2.400000
2679	5.900000	9.500000	12.500000	15.000000	19.400000	21.800000	25.700000	26.200000	20.700000	15.300000	6.800000	2.300000
2680	5.700000	9.300000	12.300000	15.100000	19.000000	21.800000	26.100000	26.100000	21.000000	14.800000	7.000000	2.100000
2681	5.500000	9.000000	12.300000	14.900000	19.000000	21.400000	26.300000	26.300000	21.700000	15.000000	6.700000	2.100000
2682	5.300000	9.100000	12.400000	14.900000	18.500000	20.400000	26.600000	26.300000	22.000000	14.700000	6.700000	2.100000
2683	5.100000	9.200000	12.400000	14.900000	18.200000	20.600000	26.800000	26.800000	22.500000	15.100000	6.600000	2.100000
2684	4.800000	9.400000	12.300000	14.900000	18.900000	21.200000	26.500000	27.000000	22.600000	15.500000	6.900000	2.100000
2685	4.200000	9.300000	12.300000	15.000000	18.300000	21.100000	26.600000	27.200000	22.800000	15.900000	7.200000	1.600000
2686	3.900000	9.100000	12.100000	14.700000	17.800000	20.300000	26.600000	27.100000	23.100000	15.900000	7.000000	1.500000
2687	3.300000	8.900000	11.800000	14.400000	17.700000	20.300000	26.200000	27.300000	23.200000	15.600000	6.500000	1.300000
2688	2.700000	8.400000	11.500000	13.800000	17.600000	20.800000	26.300000	27.100000	23.300000	15.700000	5.900000	1.000000
2715	6.600000	9.900000	12.600000	15.400000	18.900000	22.000000	25.500000	24.800000	18.700000	13.900000	6.000000	2.200000
2716	6.000000	10.100000	12.600000	15.300000	19.100000	22.100000	25.300000	25.400000	19.800000	13.900000	6.000000	2.100000
2717	5.600000	9.600000	12.300000	15.200000	19.300000	21.800000	25.800000	26.000000	21.100000	14.200000	6.100000	2.000000
2718	5.400000	9.300000	12.100000	14.800000	19.400000	21.500000	26.100000	26.300000	21.700000	13.800000	6.400000	1.800000
2719	5.000000	9.200000	12.600000	15.000000	19.300000	21.000000	26.200000	26.400000	21.700000	13.900000	6.300000	2.000000
2720	5.100000	8.900000	12.600000	15.000000	18.800000	20.400000	26.200000	26.300000	21.800000	14.900000	6.600000	1.900000
2721	4.900000	8.900000	12.700000	15.200000	19.000000	20.900000	26.100000	26.800000	21.900000	14.900000	6.700000	1.900000
2722	4.500000	9.100000	12.300000	15.100000	18.600000	21.300000	26.700000	27.000000	22.700000	15.600000	6.800000	1.800000
2723	4.000000	8.900000	12.800000	15.200000	18.500000	20.800000	26.800000	27.000000	22.900000	15.500000	6.400000	1.400000
2724	3.600000	8.700000	12.600000	14.700000	18.500000	20.300000	26.500000	26.800000	22.800000	15.200000	6.300000	1.200000
2725	3.300000	8.700000	12.500000	14.900000	17.900000	19.900000	26.500000	26.800000	22.900000	15.800000	5.900000	0.900000
2756	4.200000	9.400000	12.100000	15.600000	18.700000	21.500000	25.900000	26.400000	21.800000	14.500000	6.300000	1.500000
2757	4.700000	9.500000	12.400000	15.500000	18.700000	21.300000	26.000000	26.500000	22.100000	14.900000	6.300000	1.700000
2758	4.700000	9.400000	13.000000	15.700000	18.500000	20.500000	26.100000	26.300000	22.200000	15.100000	6.200000	1.700000
2759	4.600000	9.200000	13.000000	15.800000	18.200000	20.700000	26.500000	26.700000	22.400000	15.400000	6.200000	1.600000
2760	4.200000	9.000000	12.800000	15.900000	18.400000	20.600000	27.000000	27.100000	23.100000	15.300000	6.100000	1.600000
2761	4.000000	9.000000	13.000000	16.000000	18.400000	20.600000	26.900000	27.400000	23.100000	15.600000	6.100000	1.100000
2762	3.500000	8.900000	12.800000	15.600000	18.400000	20.000000	26.900000	27.200000	23.200000	15.600000	6.400000	0.800000
2763	3.100000	8.600000	12.800000	15.200000	17.900000	20.300000	26.700000	27.000000	23.300000	15.900000	6.200000	0.600000
2795	4.300000	9.000000	12.500000	15.700000	18.700000	20.900000	26.100000	26.400000	21.900000	14.900000	6.200000	1.200000
2796	4.200000	8.900000	13.100000	15.800000	18.400000	20.500000	26.100000	26.500000	21.800000	15.100000	6.100000	1.200000
2797	3.900000	8.900000	13.000000	15.600000	18.100000	20.100000	26.300000	26.600000	22.200000	15.100000	5.900000	1.200000
2798	3.800000	8.600000	13.100000	15.800000	18.300000	20.700000	26.800000	27.200000	22.900000	15.100000	6.000000	1.000000
2799	3.300000	8.700000	13.200000	16.000000	18.300000	20.700000	27.000000	27.300000	23.200000	15.400000	5.800000	0.800000
2834	3.100000	8.100000	13.000000	15.200000	17.900000	20.400000	26.300000	26.600000	22.000000	14.700000	5.800000	0.600000
2835	2.800000	8.000000	13.200000	15.500000	18.000000	20.700000	26.400000	26.600000	21.900000	14.800000	5.700000	0.700000
2836	2.700000	8.000000	13.300000	15.800000	17.900000	20.600000	26.900000	26.800000	22.300000	15.100000	5.700000	0.800000
2837	2.300000	7.600000	12.600000	15.500000	18.400000	20.500000	27.200000	27.100000	22.900000	15.100000	5.600000	0.500000
2872	1.600000	6.900000	12.600000	14.800000	16.900000	20.000000	25.900000	25.900000	21.400000	14.000000	5.600000	0.300000
2873	1.600000	7.000000	13.000000	15.000000	17.000000	20.200000	26.100000	26.300000	22.000000	14.400000	5.500000	0.500000
2874	1.600000	7.000000	12.800000	14.700000	17.400000	20.300000	26.500000	26.800000	21.900000	14.500000	5.500000	0.400000
2875	1.900000	6.900000	12.300000	14.600000	17.700000	20.500000	27.000000	26.600000	22.000000	14.500000	5.400000	0.400000
2911	1.300000	6.100000	12.200000	14.100000	16.300000	19.100000	25.100000	25.700000	20.600000	13.700000	5.200000	0.200000
