# Supplementary material for: Assessing ecosystem service provision under climate change to support conservation and development planning in Myanmar
Source: PLoS One. 2017 Sep 21;12(9):e0184951. doi: 10.1371/journal.pone.0184951 (PMC5608473; doi:10.1371/journal.pone.0184951)
Supplement: S4 Data — (ZIP) [file pone.0184951.s006.zip › Myanmar_climate_data_75th_percentile/climate_zones_num_rainy_days_my_rcp85_2040_75pct.csv]

cz_id	jan	feb	mar	apr	may	jun	jul	aug	sep	oct	nov	dec
24	20.000000	16.100000	22.100000	26.400000	30.600000	29.800000	30.700000	30.300000	29.200000	29.500000	28.200000	23.000000
25	19.300000	15.400000	21.000000	25.100000	30.500000	29.700000	30.700000	30.500000	29.600000	30.000000	28.200000	24.200000
63	18.400000	14.500000	20.200000	25.100000	30.300000	29.800000	30.700000	30.500000	29.300000	29.700000	27.800000	23.500000
64	16.600000	13.400000	18.300000	23.700000	30.100000	29.700000	30.700000	30.500000	29.100000	29.600000	27.600000	22.200000
65	16.000000	12.500000	16.800000	23.700000	30.100000	29.800000	30.700000	30.600000	29.400000	29.800000	27.800000	21.700000
100	19.200000	16.300000	21.200000	25.400000	30.400000	29.800000	30.600000	30.100000	28.700000	28.900000	26.700000	23.100000
101	18.100000	15.100000	19.400000	25.400000	30.500000	29.900000	30.800000	30.700000	29.500000	29.700000	27.400000	22.400000
102	17.800000	14.600000	18.800000	24.400000	30.200000	29.800000	30.800000	30.600000	29.200000	29.500000	27.200000	21.600000
103	17.200000	14.200000	18.200000	24.100000	30.200000	29.900000	30.800000	30.600000	29.300000	29.600000	27.300000	21.500000
137	19.400000	16.600000	20.400000	24.900000	30.600000	29.800000	30.700000	30.300000	28.700000	28.700000	26.500000	22.800000
138	19.000000	16.300000	19.500000	24.400000	30.400000	29.800000	30.600000	30.300000	28.900000	28.700000	26.300000	22.600000
139	18.000000	15.000000	19.400000	24.500000	30.400000	29.900000	30.800000	30.600000	29.400000	29.500000	27.000000	22.300000
140	17.500000	14.500000	18.700000	24.400000	30.100000	29.800000	30.800000	30.600000	29.200000	29.300000	26.900000	21.300000
141	16.900000	14.100000	18.400000	24.200000	30.200000	29.900000	30.800000	30.700000	29.400000	29.400000	26.900000	21.200000
142	18.300000	14.600000	19.600000	23.800000	30.200000	29.800000	30.800000	30.600000	29.500000	29.700000	27.300000	22.200000
176	18.700000	16.100000	20.400000	24.500000	30.400000	29.800000	30.700000	30.400000	28.900000	28.600000	25.900000	22.000000
177	17.700000	14.500000	19.600000	25.000000	30.400000	29.900000	30.800000	30.700000	29.400000	29.400000	26.800000	21.700000
178	17.400000	14.400000	18.500000	24.700000	30.200000	29.800000	30.800000	30.600000	29.200000	29.300000	26.500000	20.600000
179	17.400000	14.700000	18.900000	24.400000	30.200000	29.900000	30.800000	30.700000	29.400000	29.300000	26.800000	20.600000
180	18.100000	15.400000	20.300000	24.000000	30.200000	29.800000	30.800000	30.600000	29.400000	29.700000	27.300000	21.400000
214	18.200000	15.400000	20.400000	24.900000	30.300000	29.900000	30.600000	30.400000	28.900000	28.700000	25.900000	21.600000
215	17.500000	14.800000	19.200000	25.300000	30.400000	29.900000	30.800000	30.700000	29.400000	29.400000	26.700000	20.900000
216	17.000000	14.300000	18.400000	24.900000	30.400000	29.800000	30.800000	30.600000	29.300000	29.300000	26.300000	20.100000
217	16.700000	14.500000	18.800000	24.400000	30.300000	29.900000	30.800000	30.700000	29.400000	29.400000	26.600000	19.600000
218	17.300000	15.600000	20.300000	23.900000	30.200000	29.800000	30.900000	30.700000	29.400000	29.700000	27.200000	20.300000
219	19.100000	16.300000	21.300000	23.000000	30.000000	29.800000	30.800000	30.500000	29.400000	29.700000	27.600000	21.500000
253	15.400000	14.200000	18.000000	25.000000	30.400000	29.900000	30.700000	30.700000	29.400000	29.300000	26.000000	19.500000
254	14.000000	12.900000	17.000000	24.400000	30.400000	29.800000	30.700000	30.700000	29.300000	29.200000	25.500000	17.900000
255	14.400000	13.800000	17.500000	24.300000	30.200000	29.900000	30.800000	30.700000	29.400000	29.300000	25.900000	17.300000
256	14.800000	14.900000	19.100000	23.800000	30.300000	29.800000	30.800000	30.700000	29.500000	29.600000	26.300000	18.000000
257	17.400000	15.500000	20.700000	22.900000	30.100000	29.800000	30.800000	30.500000	29.400000	29.700000	27.300000	17.700000
258	18.600000	16.100000	20.800000	23.200000	29.800000	29.800000	30.700000	30.500000	29.400000	29.700000	27.300000	18.200000
290	14.900000	14.100000	19.000000	24.000000	30.300000	29.900000	30.800000	30.500000	28.800000	28.100000	21.400000	15.800000
291	15.000000	13.300000	17.200000	24.200000	30.400000	29.900000	30.800000	30.700000	29.500000	29.300000	25.400000	18.300000
292	13.000000	11.600000	16.300000	23.700000	30.300000	29.800000	30.800000	30.700000	29.300000	29.100000	24.800000	14.800000
293	13.500000	13.100000	16.800000	24.000000	30.200000	29.900000	30.800000	30.700000	29.400000	29.300000	25.300000	15.200000
294	14.100000	14.100000	18.800000	23.600000	30.200000	29.900000	30.800000	30.700000	29.400000	29.500000	25.900000	15.700000
295	16.900000	15.000000	20.400000	22.800000	30.100000	29.800000	30.800000	30.600000	29.400000	29.600000	26.800000	15.100000
296	17.500000	15.000000	20.300000	22.600000	29.900000	29.800000	30.700000	30.600000	29.300000	29.700000	26.900000	15.600000
327	14.400000	13.300000	18.800000	23.600000	30.200000	29.900000	30.800000	30.500000	28.800000	28.000000	21.400000	16.100000
329	14.200000	12.600000	16.300000	23.700000	30.400000	29.900000	30.800000	30.700000	29.500000	29.100000	24.700000	17.400000
330	12.300000	11.100000	15.600000	23.000000	30.400000	29.800000	30.800000	30.600000	29.300000	29.000000	24.100000	14.200000
331	12.900000	12.400000	16.900000	23.400000	30.300000	29.800000	30.800000	30.700000	29.400000	29.100000	24.400000	14.000000
332	13.100000	13.800000	18.200000	23.200000	30.200000	29.900000	30.800000	30.700000	29.500000	29.300000	25.400000	14.100000
333	15.700000	14.500000	19.600000	22.900000	30.200000	29.900000	30.800000	30.600000	29.400000	29.500000	26.000000	13.500000
334	16.700000	15.000000	19.800000	22.800000	29.800000	29.800000	30.700000	30.500000	29.200000	29.500000	26.300000	13.600000
335	17.200000	15.100000	19.600000	22.100000	29.400000	29.700000	30.600000	30.400000	29.100000	29.500000	26.200000	15.000000
364	13.900000	13.100000	18.200000	23.600000	30.200000	29.900000	30.900000	30.500000	28.600000	27.800000	20.800000	16.200000
365	13.900000	12.700000	18.100000	23.600000	30.200000	29.900000	30.900000	30.500000	28.600000	27.800000	20.500000	15.800000
366	13.600000	12.800000	17.500000	23.300000	30.300000	29.900000	30.800000	30.500000	28.600000	27.800000	20.400000	15.100000
367	13.600000	11.900000	16.200000	23.400000	30.400000	29.900000	30.800000	30.700000	29.300000	28.900000	24.100000	16.600000
368	11.500000	9.800000	15.200000	22.000000	30.200000	29.800000	30.700000	30.600000	29.200000	28.700000	23.300000	13.400000
369	11.700000	11.700000	16.100000	22.300000	30.400000	29.800000	30.800000	30.700000	29.400000	28.900000	23.300000	12.500000
370	12.500000	13.200000	17.400000	22.300000	30.300000	29.800000	30.800000	30.700000	29.500000	29.100000	23.800000	12.600000
371	13.700000	13.400000	18.600000	22.500000	30.100000	29.800000	30.800000	30.500000	29.400000	29.300000	24.900000	11.700000
372	14.800000	13.800000	19.000000	22.700000	29.800000	29.800000	30.700000	30.400000	29.100000	29.400000	25.400000	12.200000
373	15.600000	14.200000	19.000000	21.900000	29.000000	29.600000	30.500000	30.300000	28.800000	29.400000	25.400000	12.800000
403	13.500000	13.600000	18.200000	23.800000	30.200000	29.800000	30.800000	30.200000	28.100000	27.600000	20.300000	15.800000
404	13.300000	13.900000	18.000000	24.300000	30.300000	29.800000	30.700000	30.200000	28.200000	27.600000	20.200000	15.100000
405	10.800000	10.300000	15.900000	22.900000	30.300000	29.900000	30.800000	30.600000	29.200000	28.500000	21.900000	13.700000
406	8.400000	9.000000	14.700000	21.300000	30.000000	29.800000	30.600000	30.500000	29.000000	28.400000	21.300000	10.800000
407	8.400000	10.300000	15.400000	21.300000	30.100000	29.800000	30.700000	30.600000	29.200000	28.400000	21.100000	9.900000
408	8.800000	11.300000	16.800000	21.500000	30.100000	29.800000	30.800000	30.700000	29.300000	28.700000	21.900000	9.400000
409	9.800000	12.000000	17.100000	22.100000	29.900000	29.800000	30.800000	30.600000	29.300000	28.800000	22.800000	10.400000
410	10.400000	12.500000	17.200000	21.800000	29.400000	29.700000	30.600000	30.400000	28.900000	28.800000	23.300000	9.900000
411	10.200000	12.600000	17.000000	21.000000	28.900000	29.500000	30.500000	30.300000	28.700000	28.700000	23.900000	10.200000
442	12.400000	12.600000	17.400000	23.400000	30.000000	29.700000	30.700000	30.100000	27.700000	27.100000	18.800000	13.500000
443	9.800000	9.900000	15.500000	22.000000	29.900000	29.800000	30.800000	30.500000	29.000000	28.100000	20.200000	12.000000
444	7.500000	8.600000	14.300000	20.900000	29.500000	29.700000	30.700000	30.500000	28.700000	27.600000	20.000000	9.500000
445	6.600000	9.000000	14.500000	21.200000	29.600000	29.700000	30.800000	30.500000	28.900000	27.900000	19.900000	8.100000
446	6.900000	9.500000	15.100000	21.500000	29.900000	29.700000	30.800000	30.500000	29.000000	28.200000	20.100000	7.400000
447	8.200000	10.600000	15.400000	21.300000	29.500000	29.700000	30.700000	30.500000	28.900000	28.200000	21.200000	7.900000
448	8.000000	10.800000	15.400000	20.900000	29.200000	29.700000	30.600000	30.400000	28.800000	28.300000	21.300000	7.700000
480	11.700000	11.500000	16.600000	22.300000	29.500000	29.600000	30.400000	29.900000	27.600000	26.600000	18.600000	12.200000
481	7.500000	9.200000	15.300000	21.700000	29.700000	29.700000	30.800000	30.500000	28.900000	27.400000	19.700000	8.600000
482	6.800000	8.300000	14.100000	20.600000	29.300000	29.600000	30.700000	30.500000	28.700000	27.400000	18.600000	8.300000
483	6.000000	8.300000	14.300000	20.100000	29.200000	29.600000	30.700000	30.500000	28.700000	27.400000	18.600000	7.400000
484	5.900000	8.900000	14.500000	20.800000	29.400000	29.600000	30.700000	30.400000	28.800000	27.500000	18.800000	5.900000
485	6.400000	9.700000	14.900000	20.600000	29.400000	29.600000	30.600000	30.400000	28.800000	27.300000	19.900000	6.500000
486	5.600000	9.800000	14.300000	20.200000	29.100000	29.600000	30.600000	30.400000	28.600000	27.400000	20.100000	6.400000
518	11.700000	11.400000	16.600000	22.900000	29.600000	29.600000	30.600000	30.100000	28.000000	26.400000	18.400000	12.200000
519	7.500000	9.000000	15.300000	21.900000	29.600000	29.800000	30.800000	30.500000	29.100000	27.300000	19.600000	8.400000
520	6.700000	8.000000	14.100000	21.000000	29.200000	29.700000	30.800000	30.500000	28.800000	27.200000	19.000000	8.100000
521	5.500000	7.900000	14.000000	20.800000	29.500000	29.700000	30.800000	30.600000	29.000000	27.400000	18.100000	6.800000
522	4.500000	8.300000	14.500000	21.400000	29.500000	29.700000	30.800000	30.500000	29.300000	27.300000	17.900000	4.800000
523	4.800000	9.000000	14.200000	20.900000	29.400000	29.700000	30.700000	30.400000	29.300000	27.200000	19.400000	5.200000
557	6.700000	8.300000	13.800000	21.200000	29.400000	29.900000	30.800000	30.500000	29.300000	27.100000	19.400000	7.100000
558	4.900000	6.700000	12.400000	20.100000	29.200000	29.800000	30.700000	30.500000	28.900000	26.800000	18.300000	4.300000
559	4.400000	6.600000	13.100000	20.500000	29.400000	29.700000	30.800000	30.600000	29.100000	27.000000	17.400000	2.700000
560	4.400000	7.100000	13.300000	20.700000	29.400000	29.700000	30.800000	30.600000	29.300000	27.100000	17.700000	2.600000
561	3.300000	7.200000	14.000000	20.100000	29.300000	29.700000	30.700000	30.400000	29.400000	27.200000	18.500000	2.800000
596	3.900000	5.900000	11.500000	20.100000	29.500000	29.600000	30.800000	30.600000	28.900000	26.800000	17.800000	2.900000
597	3.700000	6.400000	12.800000	20.500000	29.500000	29.800000	30.800000	30.600000	29.200000	26.700000	16.900000	2.300000
598	3.800000	7.100000	13.400000	20.600000	29.400000	29.700000	30.800000	30.600000	29.400000	26.800000	17.500000	2.200000
599	2.700000	6.000000	13.400000	20.000000	29.400000	29.700000	30.800000	30.400000	29.300000	26.800000	17.700000	2.300000
633	5.300000	7.900000	13.400000	21.700000	29.800000	29.900000	30.900000	30.700000	29.400000	27.100000	17.300000	5.500000
634	3.200000	5.700000	12.000000	20.100000	29.500000	29.700000	30.800000	30.700000	29.100000	26.500000	16.100000	2.200000
635	2.900000	6.400000	12.600000	20.200000	29.600000	29.800000	30.900000	30.600000	29.200000	26.600000	16.000000	1.800000
636	2.700000	6.800000	13.200000	20.700000	29.300000	29.700000	30.800000	30.600000	29.400000	26.800000	16.400000	1.000000
637	2.300000	5.600000	13.100000	19.900000	29.200000	29.700000	30.800000	30.500000	29.100000	26.700000	16.200000	1.400000
670	8.700000	10.400000	16.100000	22.500000	29.600000	29.600000	30.400000	30.300000	27.500000	25.200000	13.200000	4.100000
671	4.700000	7.800000	13.100000	21.500000	29.800000	30.000000	30.800000	30.700000	29.300000	27.100000	16.400000	4.600000
672	2.600000	5.900000	11.800000	20.200000	29.400000	29.700000	30.800000	30.600000	29.100000	26.600000	14.800000	0.800000
673	2.400000	6.200000	12.300000	20.300000	29.600000	29.800000	30.800000	30.600000	29.200000	26.700000	15.000000	0.700000
674	2.300000	6.400000	12.800000	20.500000	29.300000	29.700000	30.800000	30.400000	29.200000	26.600000	15.000000	0.700000
675	1.700000	5.200000	12.600000	19.600000	29.100000	29.700000	30.800000	30.400000	29.100000	26.400000	15.200000	1.100000
708	7.900000	9.500000	15.800000	21.900000	29.300000	29.300000	30.200000	29.900000	26.400000	23.800000	14.000000	6.500000
709	2.500000	7.400000	13.600000	21.300000	29.900000	29.900000	30.900000	30.700000	28.800000	26.700000	15.500000	2.400000
710	0.900000	6.300000	12.000000	20.300000	29.300000	29.700000	30.800000	30.600000	28.800000	26.200000	13.600000	0.700000
711	0.500000	5.600000	12.400000	20.100000	29.500000	29.800000	30.800000	30.600000	28.800000	26.100000	13.700000	0.300000
712	0.300000	5.800000	12.300000	20.200000	29.300000	29.700000	30.800000	30.400000	28.800000	26.000000	13.900000	0.500000
713	0.300000	4.600000	12.100000	19.300000	29.100000	29.700000	30.700000	30.300000	28.800000	26.000000	13.500000	0.700000
746	7.700000	9.100000	15.300000	21.700000	29.100000	29.200000	30.200000	30.000000	26.800000	23.000000	13.800000	6.200000
747	2.000000	6.800000	12.400000	21.000000	29.900000	29.900000	31.000000	30.700000	28.800000	25.900000	14.700000	2.000000
748	0.600000	5.700000	11.200000	19.700000	29.200000	29.700000	30.800000	30.600000	28.800000	25.600000	12.700000	0.300000
749	0.500000	5.500000	11.400000	19.700000	29.400000	29.700000	30.800000	30.500000	28.700000	25.800000	13.200000	0.200000
784	5.500000	6.900000	12.200000	21.100000	29.900000	29.900000	30.800000	30.800000	28.900000	25.600000	15.800000	5.400000
785	1.100000	5.500000	11.200000	20.500000	29.700000	29.900000	30.900000	30.700000	28.900000	25.500000	13.600000	1.100000
786	0.600000	5.100000	11.100000	19.200000	29.100000	29.800000	30.800000	30.600000	28.900000	25.300000	11.800000	0.300000
787	0.500000	5.100000	11.400000	18.700000	29.100000	29.700000	30.800000	30.500000	28.900000	25.100000	12.300000	0.200000
822	3.200000	5.000000	10.300000	20.600000	29.600000	29.800000	30.900000	30.800000	28.900000	25.200000	14.600000	2.400000
823	0.900000	4.600000	10.900000	20.000000	29.300000	29.700000	30.800000	30.700000	29.000000	25.200000	12.200000	0.500000
824	0.400000	4.400000	10.700000	18.700000	28.900000	29.700000	30.800000	30.600000	28.700000	24.900000	11.200000	0.300000
859	4.700000	5.300000	11.700000	19.700000	29.300000	29.800000	30.800000	30.700000	28.700000	25.400000	14.500000	4.900000
860	1.800000	3.800000	10.700000	19.200000	29.200000	29.800000	30.800000	30.700000	28.800000	25.300000	12.600000	1.500000
861	0.600000	2.800000	10.800000	18.600000	28.700000	29.700000	30.700000	30.600000	28.600000	25.000000	9.700000	0.300000
862	0.400000	2.700000	10.000000	17.000000	28.000000	29.400000	30.600000	30.500000	28.300000	24.200000	9.200000	0.000000
897	3.700000	4.600000	10.700000	19.000000	28.700000	29.400000	30.800000	30.700000	28.100000	24.500000	13.600000	4.100000
898	1.000000	3.200000	9.700000	18.500000	28.400000	29.500000	30.700000	30.700000	28.000000	24.000000	11.400000	1.000000
899	0.400000	2.600000	10.200000	17.500000	28.000000	29.300000	30.500000	30.500000	27.700000	23.500000	9.100000	0.200000
900	0.400000	2.400000	9.100000	16.200000	27.200000	29.200000	30.500000	30.400000	27.300000	23.300000	8.700000	0.000000
901	0.300000	2.300000	9.600000	16.000000	27.000000	29.100000	30.400000	30.200000	27.400000	23.300000	8.800000	0.000000
924	7.600000	3.400000	4.700000	16.200000	28.900000	29.600000	30.900000	30.900000	28.700000	26.000000	18.400000	10.600000
926	5.600000	3.600000	6.300000	16.400000	28.700000	29.500000	30.800000	30.900000	28.600000	25.900000	18.100000	7.300000
935	3.200000	4.200000	10.600000	19.000000	29.000000	29.400000	30.800000	30.700000	28.300000	24.300000	13.100000	3.500000
936	0.800000	2.900000	9.500000	18.600000	28.600000	29.400000	30.700000	30.700000	28.200000	23.800000	10.900000	0.800000
937	0.400000	2.400000	10.100000	17.900000	28.100000	29.300000	30.500000	30.700000	28.200000	23.500000	8.900000	0.200000
938	0.300000	2.100000	9.100000	16.800000	27.000000	29.200000	30.400000	30.400000	28.000000	22.700000	8.500000	0.000000
939	0.200000	2.300000	9.200000	17.300000	27.200000	28.900000	30.400000	30.300000	28.100000	22.800000	8.600000	0.000000
959	7.500000	2.900000	4.600000	15.400000	29.200000	29.600000	31.000000	30.900000	28.600000	24.700000	17.400000	10.400000
960	5.500000	2.000000	0.400000	14.400000	29.200000	29.600000	31.000000	30.900000	28.700000	24.800000	17.900000	9.400000
961	5.500000	1.800000	0.500000	14.600000	29.200000	29.600000	30.900000	30.900000	28.800000	24.900000	18.200000	8.900000
962	4.200000	1.500000	0.700000	14.400000	29.100000	29.600000	30.900000	30.900000	28.700000	25.000000	18.300000	7.700000
963	1.200000	1.200000	1.000000	14.000000	28.900000	29.600000	30.900000	30.900000	28.700000	25.300000	17.900000	4.100000
964	0.900000	1.300000	1.000000	13.800000	28.800000	29.500000	30.900000	30.900000	28.600000	25.200000	17.800000	3.600000
965	2.700000	1.800000	0.700000	13.900000	28.500000	29.400000	30.700000	30.900000	28.300000	24.700000	16.800000	3.700000
973	2.400000	3.200000	9.200000	18.100000	28.800000	29.200000	30.800000	30.800000	28.000000	23.300000	12.600000	2.200000
974	0.700000	2.300000	8.600000	18.000000	28.300000	29.100000	30.800000	30.800000	28.000000	22.900000	10.400000	0.700000
975	0.400000	1.800000	9.300000	17.200000	27.900000	29.000000	30.600000	30.700000	27.900000	22.700000	8.600000	0.200000
976	0.300000	1.900000	8.600000	16.700000	27.200000	28.900000	30.400000	30.300000	27.900000	22.500000	8.400000	0.000000
977	0.200000	2.100000	9.200000	16.500000	27.500000	28.600000	30.300000	30.300000	27.800000	22.300000	8.600000	0.000000
997	2.600000	1.800000	3.300000	12.200000	28.100000	29.400000	30.900000	30.800000	28.800000	24.100000	17.300000	8.500000
998	0.900000	0.600000	1.200000	11.300000	28.500000	29.400000	30.900000	30.900000	28.900000	24.400000	17.400000	6.900000
999	1.200000	0.600000	1.300000	10.700000	28.500000	29.400000	30.900000	30.900000	28.900000	24.700000	17.300000	6.200000
1000	1.100000	0.600000	1.400000	9.700000	28.700000	29.500000	30.900000	30.900000	28.800000	24.600000	17.400000	5.300000
1001	0.800000	0.500000	0.500000	10.800000	28.700000	29.500000	30.900000	30.900000	28.800000	24.600000	16.300000	4.500000
1002	0.800000	0.600000	0.500000	10.200000	28.400000	29.400000	30.900000	30.900000	28.600000	24.200000	16.000000	3.600000
1003	0.900000	0.700000	0.400000	10.500000	28.100000	29.200000	30.800000	30.900000	28.300000	24.100000	15.600000	3.300000
1004	1.300000	1.000000	0.900000	11.600000	28.300000	29.400000	30.900000	30.900000	28.600000	24.100000	14.700000	3.700000
1005	2.700000	2.100000	3.600000	13.900000	28.700000	29.300000	30.900000	30.900000	28.600000	24.800000	15.200000	3.700000
1010	0.700000	1.500000	4.800000	12.600000	28.600000	29.000000	30.800000	30.800000	28.400000	23.300000	11.500000	1.100000
1011	0.900000	1.800000	5.800000	13.700000	28.300000	29.100000	30.800000	30.800000	28.200000	23.100000	11.200000	1.000000
1012	0.500000	1.500000	5.900000	13.600000	27.500000	29.100000	30.700000	30.700000	28.300000	23.000000	9.700000	0.400000
1013	0.400000	2.200000	7.300000	16.300000	27.700000	28.900000	30.700000	30.700000	28.100000	22.500000	8.500000	0.100000
1014	0.300000	2.100000	7.200000	16.200000	27.100000	28.700000	30.400000	30.400000	27.700000	21.800000	8.300000	0.000000
1015	0.300000	1.800000	7.700000	16.100000	26.400000	28.500000	30.300000	30.400000	27.700000	21.900000	8.100000	0.000000
1016	0.300000	1.900000	8.500000	16.400000	25.900000	28.300000	30.200000	30.000000	27.900000	21.800000	8.700000	0.000000
1035	2.000000	1.400000	2.800000	12.000000	28.500000	29.400000	30.900000	30.900000	29.000000	24.500000	16.800000	8.100000
1036	0.600000	0.600000	1.100000	10.600000	28.500000	29.400000	30.900000	30.900000	29.100000	24.700000	16.900000	6.100000
1037	0.500000	0.300000	1.200000	9.600000	28.400000	29.400000	31.000000	30.900000	29.100000	25.000000	17.100000	5.100000
1038	0.500000	0.200000	1.300000	9.100000	28.600000	29.400000	30.900000	30.900000	28.900000	25.100000	16.800000	4.100000
1039	0.500000	0.300000	0.500000	9.600000	28.500000	29.400000	30.900000	30.900000	28.900000	24.800000	15.800000	3.500000
1040	0.600000	0.500000	0.500000	9.600000	28.400000	29.400000	30.900000	30.900000	28.700000	24.500000	15.400000	3.100000
1041	0.600000	0.400000	0.600000	10.000000	28.200000	29.100000	30.900000	30.900000	28.300000	23.900000	15.000000	2.400000
1042	0.600000	0.500000	0.600000	10.600000	28.400000	29.200000	30.900000	30.900000	28.800000	24.600000	14.100000	2.300000
1043	1.100000	1.000000	1.400000	12.200000	29.000000	29.300000	30.900000	30.900000	28.700000	25.200000	13.900000	1.700000
1044	1.800000	1.400000	2.700000	12.700000	29.100000	29.300000	30.900000	30.900000	28.800000	25.400000	13.600000	2.300000
1045	1.700000	1.400000	3.200000	12.500000	29.000000	29.300000	30.900000	30.900000	28.900000	25.200000	13.900000	2.200000
1048	0.700000	1.500000	4.700000	12.800000	28.400000	28.900000	30.900000	30.800000	28.700000	23.900000	11.100000	1.000000
1049	0.600000	1.400000	4.600000	13.000000	28.000000	29.100000	30.800000	30.800000	28.500000	23.500000	10.400000	0.800000
1050	0.300000	1.400000	5.100000	13.300000	27.200000	28.900000	30.700000	30.800000	28.300000	23.000000	9.700000	0.400000
1051	0.400000	2.000000	6.600000	15.800000	26.800000	28.900000	30.600000	30.600000	28.100000	22.400000	8.400000	0.100000
1052	0.300000	1.700000	6.600000	15.800000	26.500000	28.600000	30.400000	30.400000	28.000000	21.900000	8.200000	0.000000
1053	0.300000	1.600000	7.300000	15.900000	26.100000	28.400000	30.200000	30.300000	28.000000	22.000000	8.500000	0.000000
1054	0.300000	1.700000	8.300000	16.100000	25.600000	28.300000	30.100000	30.200000	28.100000	21.800000	8.800000	0.000000
1073	2.600000	2.200000	2.600000	12.900000	28.900000	29.600000	30.900000	30.900000	29.300000	24.700000	16.300000	7.700000
1074	1.200000	0.800000	0.800000	10.800000	28.900000	29.600000	30.900000	30.900000	29.300000	25.100000	16.000000	6.100000
1075	0.600000	0.400000	1.100000	9.400000	28.600000	29.400000	30.900000	30.900000	29.200000	25.200000	16.200000	5.000000
1076	0.200000	0.300000	1.100000	8.700000	28.400000	29.400000	30.900000	30.900000	29.000000	25.200000	16.300000	3.800000
1077	0.500000	0.300000	0.500000	9.600000	28.500000	29.400000	31.000000	31.000000	29.000000	25.100000	15.300000	2.900000
1078	0.500000	0.200000	0.500000	9.300000	28.400000	29.400000	30.900000	30.900000	28.700000	24.700000	14.900000	2.400000
1079	0.500000	0.200000	0.500000	9.600000	28.000000	29.100000	30.900000	30.900000	28.400000	23.900000	14.200000	2.100000
1080	0.600000	0.300000	0.600000	9.600000	28.300000	29.100000	30.900000	30.900000	28.600000	24.900000	13.300000	2.100000
1081	0.400000	0.500000	1.500000	10.400000	28.900000	29.200000	30.900000	30.900000	28.700000	25.500000	13.500000	1.300000
1082	0.900000	0.600000	2.100000	10.600000	29.100000	29.200000	30.900000	30.900000	28.900000	25.400000	13.200000	1.500000
1083	1.100000	1.200000	3.100000	11.100000	29.200000	29.200000	30.900000	30.900000	28.900000	25.300000	13.100000	1.600000
1085	0.800000	1.100000	3.900000	11.600000	28.500000	29.100000	30.800000	30.800000	28.700000	24.500000	11.400000	1.200000
1086	0.600000	1.100000	4.000000	12.100000	28.100000	28.800000	30.800000	30.800000	28.600000	24.000000	10.800000	1.000000
1087	0.300000	1.100000	3.700000	12.100000	27.600000	29.000000	30.700000	30.800000	28.500000	23.300000	9.900000	0.700000
1088	0.200000	1.100000	4.100000	12.000000	26.900000	28.900000	30.700000	30.700000	28.300000	22.600000	9.400000	0.300000
1089	0.300000	1.500000	5.700000	14.900000	26.900000	28.900000	30.500000	30.500000	28.200000	22.200000	8.500000	0.100000
1090	0.300000	1.400000	6.100000	15.100000	26.000000	28.400000	30.200000	30.400000	28.200000	21.700000	8.400000	0.000000
1091	0.300000	1.300000	6.800000	15.500000	25.900000	28.200000	30.200000	30.300000	28.200000	21.700000	8.700000	0.000000
1112	1.600000	0.900000	0.800000	11.400000	28.800000	29.600000	30.900000	30.900000	29.300000	25.100000	15.100000	5.800000
1113	0.600000	0.400000	0.900000	8.900000	28.800000	29.500000	30.900000	30.900000	29.200000	25.100000	15.000000	4.700000
1114	0.200000	0.100000	0.900000	8.100000	28.300000	29.300000	30.900000	30.900000	29.100000	25.100000	15.200000	3.100000
1115	0.200000	0.000000	0.500000	9.100000	28.300000	29.200000	30.900000	31.000000	29.000000	25.100000	14.400000	2.700000
1116	0.400000	0.000000	0.400000	8.700000	28.200000	29.300000	30.900000	30.900000	28.800000	24.900000	14.000000	2.200000
1117	0.400000	0.000000	0.400000	8.900000	27.800000	28.900000	30.800000	30.900000	28.500000	23.900000	13.400000	1.900000
1118	0.500000	0.200000	0.400000	8.900000	28.200000	29.100000	30.900000	30.900000	28.700000	25.000000	12.800000	1.800000
1119	0.200000	0.100000	1.500000	9.100000	28.600000	29.200000	30.900000	30.900000	28.800000	25.300000	13.000000	1.100000
1120	0.200000	0.300000	2.000000	9.900000	29.000000	29.200000	30.900000	30.900000	28.900000	25.300000	12.400000	1.000000
1121	0.300000	0.400000	2.100000	10.100000	28.900000	29.100000	30.800000	30.900000	28.900000	25.100000	12.100000	1.000000
1122	0.300000	0.600000	2.200000	10.400000	28.700000	29.100000	30.800000	30.900000	28.800000	24.800000	11.700000	1.000000
1123	0.100000	0.800000	3.100000	10.500000	28.600000	29.000000	30.700000	30.800000	28.800000	24.200000	10.700000	0.700000
1124	0.100000	0.800000	3.100000	10.900000	27.300000	28.800000	30.500000	30.800000	28.600000	23.700000	9.800000	0.700000
1125	0.100000	0.800000	3.000000	11.100000	26.900000	28.800000	30.500000	30.700000	28.500000	23.100000	9.500000	0.500000
1126	0.100000	0.800000	3.200000	11.200000	26.600000	28.800000	30.400000	30.600000	28.500000	22.500000	9.100000	0.300000
1127	0.300000	1.100000	5.300000	14.600000	26.100000	28.700000	30.200000	30.500000	28.400000	22.000000	8.500000	0.100000
1128	0.300000	1.100000	5.800000	14.800000	26.000000	28.300000	30.000000	30.400000	28.200000	21.400000	8.400000	0.000000
1129	0.300000	1.000000	6.500000	15.200000	25.800000	28.100000	29.900000	30.300000	28.300000	21.500000	8.700000	0.000000
1150	0.600000	0.500000	0.800000	11.100000	28.800000	29.500000	30.900000	30.900000	29.200000	24.900000	14.300000	3.900000
1151	0.500000	0.200000	0.400000	9.700000	28.700000	29.500000	30.900000	30.900000	29.200000	25.200000	14.400000	3.300000
1152	0.400000	0.000000	0.400000	8.400000	28.300000	29.400000	30.900000	30.900000	29.100000	25.400000	14.000000	2.400000
1153	0.200000	0.000000	0.400000	6.100000	28.700000	29.300000	30.900000	30.900000	29.000000	25.300000	12.700000	2.400000
1154	0.400000	0.000000	0.500000	6.000000	28.400000	29.300000	30.900000	30.900000	28.600000	24.800000	12.100000	2.000000
1155	0.400000	0.000000	0.400000	5.400000	27.600000	28.800000	30.700000	30.900000	28.400000	23.600000	12.000000	1.800000
1156	0.400000	0.000000	0.800000	5.400000	28.000000	28.900000	30.800000	30.900000	28.600000	24.400000	11.500000	1.400000
1157	0.000000	0.200000	0.800000	7.500000	28.600000	29.000000	30.900000	30.800000	28.800000	24.900000	10.200000	1.300000
1158	0.000000	0.200000	1.100000	8.000000	28.800000	29.100000	30.800000	30.900000	28.900000	24.900000	10.100000	1.200000
1159	0.100000	0.300000	1.100000	8.100000	28.700000	29.100000	30.800000	30.800000	28.800000	24.700000	10.000000	1.200000
1160	0.100000	0.300000	1.300000	8.300000	28.500000	28.900000	30.800000	30.800000	28.700000	24.300000	9.800000	1.100000
1161	0.100000	0.400000	2.800000	8.100000	28.100000	28.900000	30.600000	30.700000	28.800000	23.300000	9.500000	0.700000
1162	0.100000	0.400000	3.000000	9.300000	27.000000	28.700000	30.300000	30.700000	28.600000	23.000000	8.900000	0.400000
1163	0.100000	0.400000	3.400000	10.200000	26.600000	28.700000	30.300000	30.700000	28.400000	22.300000	8.600000	0.200000
1164	0.100000	0.400000	3.900000	11.100000	26.300000	28.600000	30.100000	30.600000	28.500000	21.700000	8.400000	0.200000
1165	0.200000	0.900000	5.800000	14.300000	25.800000	28.400000	30.000000	30.400000	28.400000	21.600000	9.700000	0.200000
1166	0.200000	0.900000	5.900000	13.500000	25.800000	28.100000	29.800000	30.100000	28.300000	21.400000	9.700000	0.200000
1188	0.500000	0.500000	0.700000	10.600000	28.600000	29.500000	30.900000	30.900000	29.100000	24.600000	14.600000	3.700000
1189	0.400000	0.200000	0.300000	9.200000	28.500000	29.500000	30.900000	30.900000	29.200000	24.700000	14.600000	3.100000
1190	0.300000	0.000000	0.300000	8.000000	27.800000	29.300000	30.900000	30.900000	29.000000	24.900000	14.500000	2.100000
1191	0.400000	0.000000	0.300000	5.900000	28.100000	29.200000	30.900000	30.900000	28.900000	24.700000	12.800000	2.200000
1192	0.300000	0.000000	0.400000	5.400000	28.000000	29.200000	30.900000	30.900000	28.700000	24.300000	12.400000	1.900000
1193	0.300000	0.000000	0.400000	5.200000	27.100000	28.400000	30.600000	30.900000	28.500000	22.900000	11.500000	1.600000
1194	0.300000	0.000000	0.700000	5.200000	27.400000	28.700000	30.700000	30.900000	28.700000	23.400000	11.300000	1.400000
1195	0.000000	0.000000	0.600000	7.100000	28.000000	28.900000	30.800000	30.800000	28.900000	24.000000	10.400000	1.100000
1196	0.000000	0.200000	0.800000	7.200000	28.100000	29.000000	30.800000	30.800000	28.900000	24.300000	9.600000	1.200000
1197	0.100000	0.200000	0.900000	7.400000	28.300000	28.800000	30.700000	30.800000	28.900000	24.300000	9.700000	1.100000
1198	0.000000	0.200000	1.200000	7.500000	28.000000	28.700000	30.600000	30.800000	28.800000	23.800000	9.200000	1.000000
1199	0.100000	0.200000	2.400000	7.800000	27.600000	28.700000	30.500000	30.700000	28.700000	22.800000	9.200000	0.600000
1200	0.100000	0.200000	2.600000	8.200000	26.600000	28.500000	30.200000	30.600000	28.600000	22.400000	8.500000	0.500000
1201	0.100000	0.200000	2.700000	9.000000	25.900000	28.500000	30.000000	30.600000	28.500000	21.800000	8.300000	0.300000
1202	0.100000	0.300000	3.300000	10.600000	25.600000	28.300000	29.900000	30.500000	28.600000	21.500000	8.300000	0.200000
1203	0.200000	0.700000	5.500000	13.500000	25.300000	27.900000	29.800000	30.400000	28.400000	21.100000	9.300000	0.200000
1227	0.400000	0.200000	0.300000	8.900000	27.700000	29.300000	30.800000	30.900000	29.100000	24.100000	15.100000	2.800000
1228	0.300000	0.000000	0.300000	7.800000	27.300000	29.000000	30.800000	30.900000	29.100000	24.400000	14.700000	2.000000
1229	0.300000	0.000000	0.300000	6.000000	27.600000	29.100000	30.900000	30.900000	28.900000	23.900000	13.100000	2.100000
1230	0.300000	0.000000	0.300000	5.200000	27.200000	29.000000	30.800000	30.900000	28.600000	23.300000	12.400000	1.800000
1231	0.300000	0.000000	0.200000	5.200000	26.300000	28.200000	30.500000	30.900000	28.600000	21.700000	11.500000	1.600000
1232	0.300000	0.000000	0.400000	5.400000	26.800000	28.500000	30.600000	30.900000	28.700000	22.100000	10.900000	1.500000
1233	0.000000	0.000000	0.500000	7.000000	27.100000	28.500000	30.700000	30.800000	28.900000	22.300000	10.200000	1.200000
1234	0.100000	0.000000	0.600000	7.100000	27.500000	28.600000	30.700000	30.800000	28.900000	22.600000	10.000000	0.900000
1235	0.000000	0.100000	0.700000	7.300000	27.300000	28.500000	30.600000	30.800000	28.900000	22.600000	9.700000	0.900000
1236	0.000000	0.100000	0.800000	7.200000	27.300000	28.300000	30.500000	30.800000	28.800000	22.400000	9.000000	0.900000
1237	0.100000	0.100000	1.900000	7.700000	26.800000	28.000000	30.200000	30.700000	28.700000	21.900000	8.800000	0.600000
1238	0.100000	0.200000	1.900000	8.400000	26.000000	27.800000	29.900000	30.700000	28.700000	21.000000	8.300000	0.600000
1239	0.100000	0.200000	2.400000	9.100000	25.300000	27.800000	29.600000	30.600000	28.500000	20.200000	8.200000	0.400000
1240	0.100000	0.200000	2.800000	10.200000	25.200000	27.700000	29.600000	30.500000	28.500000	20.000000	8.200000	0.200000
1264	0.500000	0.500000	0.700000	9.200000	26.900000	29.100000	30.800000	30.900000	29.000000	24.200000	15.200000	3.200000
1265	0.400000	0.300000	0.300000	8.400000	26.800000	29.000000	30.800000	30.900000	29.100000	24.400000	14.800000	2.400000
1266	0.300000	0.000000	0.300000	7.900000	26.900000	29.100000	30.800000	30.900000	29.000000	24.300000	14.500000	1.800000
1267	0.300000	0.000000	0.200000	6.000000	26.700000	28.900000	30.800000	30.900000	28.800000	23.900000	12.600000	1.700000
1268	0.200000	0.000000	0.100000	5.200000	26.600000	28.600000	30.700000	30.900000	28.500000	22.900000	11.700000	1.400000
1269	0.200000	0.000000	0.200000	4.800000	25.400000	27.800000	30.400000	30.900000	28.600000	21.800000	10.500000	1.300000
1270	0.200000	0.000000	0.300000	5.300000	25.800000	28.000000	30.500000	30.900000	28.800000	22.000000	10.700000	1.100000
1271	0.000000	0.000000	0.300000	7.800000	25.900000	28.100000	30.500000	30.800000	28.900000	22.100000	9.700000	1.000000
1272	0.000000	0.000000	0.300000	7.300000	25.900000	28.100000	30.500000	30.800000	28.900000	22.200000	9.400000	0.800000
1273	0.000000	0.100000	0.600000	7.300000	25.800000	27.900000	30.400000	30.800000	28.900000	22.200000	8.900000	0.800000
1274	0.000000	0.100000	0.600000	7.200000	25.700000	27.800000	30.200000	30.700000	28.900000	22.100000	8.500000	0.700000
1275	0.100000	0.100000	1.500000	7.600000	25.300000	27.500000	29.800000	30.700000	28.600000	21.800000	8.900000	0.600000
1276	0.100000	0.100000	1.800000	8.800000	24.700000	27.200000	29.700000	30.600000	28.500000	20.900000	8.500000	0.600000
1277	0.100000	0.200000	1.900000	9.500000	24.200000	27.100000	29.500000	30.500000	28.500000	20.000000	8.000000	0.500000
1278	0.100000	0.200000	2.400000	10.100000	24.700000	27.000000	29.300000	30.400000	28.400000	19.700000	8.200000	0.500000
1301	1.700000	2.200000	0.600000	11.600000	26.900000	29.000000	30.800000	31.000000	29.000000	23.900000	14.600000	4.200000
1302	0.900000	1.200000	0.300000	11.100000	26.900000	29.000000	30.800000	31.000000	29.100000	24.300000	14.200000	3.100000
1303	0.200000	0.400000	0.200000	10.500000	26.800000	28.900000	30.800000	30.900000	29.100000	24.500000	14.000000	2.600000
1304	0.200000	0.100000	0.200000	9.900000	26.600000	28.900000	30.800000	30.900000	28.900000	24.400000	13.600000	2.100000
1305	0.200000	0.000000	0.000000	7.500000	26.200000	28.700000	30.700000	30.900000	28.700000	23.900000	11.800000	1.400000
1306	0.200000	0.000000	0.000000	6.700000	25.900000	28.200000	30.600000	30.900000	28.700000	22.900000	10.600000	1.400000
1307	0.100000	0.000000	0.000000	6.400000	24.500000	26.800000	30.400000	30.900000	28.500000	21.600000	9.600000	1.200000
1308	0.100000	0.000000	0.000000	7.100000	25.100000	27.100000	30.400000	30.800000	28.600000	22.100000	9.600000	1.000000
1309	0.200000	0.100000	0.100000	7.800000	25.000000	27.400000	30.400000	30.800000	28.500000	22.400000	10.800000	0.700000
1310	0.200000	0.100000	0.300000	7.900000	25.000000	27.500000	30.400000	30.800000	28.500000	22.200000	10.200000	0.800000
1311	0.300000	0.100000	0.500000	8.200000	24.800000	27.500000	30.300000	30.800000	28.500000	21.800000	10.200000	0.800000
1312	0.300000	0.000000	0.900000	8.900000	24.500000	27.400000	30.000000	30.700000	28.500000	21.400000	9.900000	0.800000
1313	0.200000	0.100000	1.800000	11.200000	24.000000	27.300000	29.700000	30.600000	28.500000	20.900000	10.200000	0.900000
1314	0.200000	0.200000	2.200000	11.800000	24.000000	27.000000	29.500000	30.500000	28.200000	20.300000	9.700000	0.900000
1315	0.300000	0.300000	2.400000	12.000000	23.700000	26.800000	29.200000	30.400000	28.100000	20.000000	9.300000	1.000000
1340	0.400000	0.800000	0.200000	11.500000	27.200000	29.300000	30.900000	31.000000	29.400000	24.500000	14.500000	2.300000
1341	0.300000	0.300000	0.300000	11.000000	27.000000	29.100000	30.900000	31.000000	29.300000	24.900000	14.000000	2.200000
1342	0.200000	0.100000	0.100000	10.200000	26.800000	29.000000	30.800000	30.900000	29.200000	24.700000	13.700000	2.000000
1343	0.200000	0.000000	0.000000	7.700000	26.500000	28.800000	30.700000	30.900000	29.100000	23.900000	11.900000	1.500000
1344	0.200000	0.000000	0.000000	7.200000	26.100000	28.200000	30.600000	30.900000	29.000000	23.100000	10.800000	1.300000
1345	0.200000	0.100000	0.000000	6.800000	25.300000	27.200000	30.400000	30.900000	28.600000	21.600000	9.900000	1.100000
1346	0.100000	0.100000	0.000000	7.600000	24.800000	27.700000	30.400000	30.800000	28.800000	22.200000	10.100000	1.000000
1347	0.300000	0.100000	0.100000	8.200000	25.200000	27.700000	30.400000	30.800000	28.800000	22.300000	10.900000	0.800000
1348	0.300000	0.100000	0.200000	8.500000	25.000000	27.700000	30.400000	30.900000	28.800000	22.000000	10.500000	0.900000
1349	0.300000	0.100000	0.400000	8.700000	25.000000	27.700000	30.200000	30.900000	28.700000	21.800000	10.400000	0.900000
1350	0.300000	0.100000	0.800000	9.500000	24.600000	27.500000	30.200000	30.700000	28.700000	21.300000	10.300000	0.900000
1351	0.300000	0.100000	1.800000	11.500000	24.400000	27.400000	30.000000	30.700000	28.600000	20.800000	10.300000	1.100000
1352	0.300000	0.200000	2.200000	12.300000	24.200000	27.000000	29.400000	30.600000	28.500000	20.300000	10.200000	1.100000
1353	0.300000	0.300000	2.400000	12.500000	23.700000	26.600000	29.200000	30.500000	28.300000	19.700000	9.900000	1.100000
1375	4.900000	2.600000	3.400000	14.500000	27.500000	29.400000	30.900000	31.000000	29.400000	24.400000	14.500000	4.600000
1376	2.200000	1.100000	0.600000	13.300000	27.600000	29.500000	30.900000	31.000000	29.500000	24.600000	14.100000	3.900000
1377	0.700000	0.700000	0.200000	12.400000	27.700000	29.500000	30.900000	31.000000	29.600000	24.600000	14.600000	3.000000
1378	0.400000	0.400000	0.200000	11.800000	27.500000	29.400000	30.900000	31.000000	29.600000	24.600000	14.500000	2.400000
1379	0.300000	0.200000	0.200000	11.700000	27.300000	29.300000	30.900000	31.000000	29.400000	24.800000	14.200000	2.200000
1380	0.300000	0.100000	0.100000	10.800000	27.000000	29.200000	30.800000	30.900000	29.300000	24.500000	13.700000	2.000000
1381	0.300000	0.000000	0.000000	7.600000	26.500000	28.800000	30.800000	30.900000	29.300000	23.900000	11.800000	1.500000
1382	0.200000	0.000000	0.000000	7.300000	26.200000	28.300000	30.600000	30.900000	29.000000	23.200000	10.900000	1.300000
1383	0.200000	0.100000	0.000000	6.900000	25.300000	27.100000	30.400000	30.800000	28.800000	21.300000	10.000000	1.100000
1384	0.200000	0.100000	0.000000	7.600000	25.000000	27.900000	30.400000	30.800000	29.000000	22.200000	10.300000	1.000000
1385	0.300000	0.100000	0.000000	8.600000	25.300000	27.900000	30.400000	30.800000	29.000000	22.500000	11.300000	0.900000
1386	0.300000	0.100000	0.000000	8.800000	25.200000	27.900000	30.400000	30.800000	29.000000	22.100000	11.000000	1.100000
1387	0.300000	0.100000	0.400000	8.900000	25.300000	27.800000	30.300000	30.800000	29.000000	21.700000	10.800000	1.000000
1388	0.300000	0.100000	0.800000	10.100000	25.400000	27.800000	30.200000	30.700000	29.000000	21.100000	10.400000	1.000000
1389	0.300000	0.200000	2.000000	12.300000	24.900000	27.500000	30.000000	30.600000	28.800000	20.600000	10.700000	1.200000
1390	0.300000	0.200000	2.300000	13.100000	24.300000	26.800000	29.600000	30.600000	28.800000	20.500000	10.700000	1.200000
1391	0.300000	0.200000	2.400000	13.200000	23.600000	26.400000	29.300000	30.400000	28.800000	19.800000	10.500000	1.200000
1392	0.300000	0.300000	2.800000	13.000000	23.500000	26.600000	29.100000	30.400000	28.700000	19.800000	10.500000	1.200000
1412	4.000000	1.600000	2.400000	7.800000	24.200000	25.900000	29.300000	29.100000	26.400000	19.600000	9.100000	1.900000
1413	3.700000	2.200000	2.100000	14.400000	27.700000	29.500000	30.900000	31.000000	29.500000	24.500000	13.700000	4.000000
1414	0.600000	0.900000	0.300000	13.500000	27.900000	29.500000	30.900000	31.000000	29.500000	24.700000	13.100000	2.600000
1415	0.400000	0.500000	0.200000	12.400000	28.100000	29.500000	30.900000	31.000000	29.600000	24.800000	13.900000	2.300000
1416	0.400000	0.300000	0.200000	12.100000	27.800000	29.500000	30.900000	31.000000	29.500000	24.800000	13.900000	2.200000
1417	0.300000	0.200000	0.100000	11.700000	27.300000	29.400000	30.900000	30.900000	29.500000	24.500000	13.500000	2.000000
1418	0.300000	0.100000	0.100000	11.000000	27.000000	29.100000	30.800000	30.900000	29.300000	24.200000	13.000000	1.800000
1419	0.300000	0.100000	0.000000	7.800000	26.400000	28.900000	30.800000	30.900000	29.300000	23.700000	11.600000	1.400000
1420	0.200000	0.100000	0.000000	7.400000	26.000000	28.200000	30.600000	30.900000	29.000000	22.800000	11.000000	1.200000
1421	0.200000	0.100000	0.000000	7.200000	25.200000	27.200000	30.200000	30.800000	28.900000	21.200000	10.100000	1.100000
1422	0.200000	0.100000	0.000000	8.000000	25.200000	27.800000	30.300000	30.800000	29.100000	21.600000	10.200000	1.100000
1423	0.300000	0.100000	0.000000	8.700000	25.200000	28.000000	30.300000	30.900000	29.000000	21.700000	11.400000	1.000000
1424	0.300000	0.100000	0.000000	8.800000	25.400000	27.900000	30.300000	30.800000	29.000000	21.700000	11.200000	1.000000
1425	0.300000	0.100000	0.400000	9.800000	25.500000	27.900000	30.200000	30.700000	28.900000	21.300000	11.200000	0.900000
1426	0.300000	0.100000	0.600000	10.700000	25.300000	27.700000	30.200000	30.700000	28.900000	21.000000	11.000000	1.000000
1427	0.400000	0.200000	2.100000	12.800000	25.200000	27.500000	30.000000	30.600000	28.900000	20.600000	10.900000	1.400000
1428	0.400000	0.200000	2.300000	13.300000	24.300000	26.700000	29.500000	30.500000	28.800000	20.100000	10.500000	1.400000
1429	0.400000	0.300000	2.200000	13.400000	23.800000	26.500000	29.000000	30.300000	28.900000	19.700000	10.500000	1.400000
1430	0.400000	0.300000	2.500000	13.300000	23.900000	26.400000	29.000000	30.300000	28.800000	19.600000	10.800000	1.300000
1451	2.500000	1.700000	1.000000	14.800000	27.700000	29.500000	30.900000	31.000000	29.400000	24.800000	13.100000	2.800000
1452	0.900000	0.900000	0.200000	14.700000	27.800000	29.500000	30.900000	31.000000	29.400000	25.000000	12.800000	2.100000
1453	0.600000	0.500000	0.100000	12.200000	27.800000	29.500000	30.900000	31.000000	29.500000	24.200000	12.300000	1.800000
1454	0.500000	0.300000	0.100000	12.100000	27.700000	29.500000	30.900000	31.000000	29.600000	24.400000	12.300000	1.700000
1455	0.400000	0.300000	0.100000	11.300000	27.300000	29.400000	30.900000	30.900000	29.500000	24.600000	12.200000	1.400000
1456	0.500000	0.200000	0.100000	10.800000	26.500000	29.100000	30.900000	30.900000	29.400000	24.000000	12.000000	1.300000
1457	0.400000	0.200000	0.000000	9.500000	26.100000	28.900000	30.800000	30.900000	29.200000	23.700000	12.000000	0.800000
1458	0.300000	0.200000	0.000000	8.900000	25.700000	28.300000	30.600000	30.900000	29.100000	23.300000	11.600000	0.800000
1459	0.300000	0.100000	0.000000	8.800000	24.800000	27.100000	30.200000	30.900000	28.800000	21.100000	11.300000	0.700000
1460	0.300000	0.100000	0.000000	9.300000	25.000000	27.700000	30.200000	30.800000	29.100000	21.700000	11.700000	0.600000
1461	0.300000	0.100000	0.000000	10.300000	25.300000	27.800000	30.200000	30.800000	28.800000	21.800000	11.500000	0.900000
1462	0.300000	0.100000	0.000000	11.000000	25.300000	27.700000	30.200000	30.800000	28.900000	21.700000	11.400000	0.900000
1463	0.300000	0.100000	0.200000	11.600000	25.600000	27.700000	30.100000	30.700000	29.000000	21.300000	11.500000	0.900000
1464	0.300000	0.100000	0.500000	11.700000	25.400000	27.400000	30.100000	30.600000	28.900000	21.000000	11.300000	1.000000
1465	0.400000	0.200000	1.100000	12.300000	25.300000	26.900000	29.800000	30.500000	29.000000	20.700000	11.100000	1.300000
1466	0.500000	0.300000	1.500000	12.800000	24.300000	26.400000	29.200000	30.400000	28.800000	20.100000	10.900000	1.300000
1467	0.600000	0.300000	1.500000	13.300000	23.700000	26.100000	28.800000	30.200000	28.800000	19.500000	10.800000	1.600000
1468	0.700000	0.300000	2.100000	13.900000	24.000000	26.200000	28.900000	30.200000	28.800000	19.700000	11.100000	1.700000
1488	2.500000	2.400000	1.800000	14.900000	27.400000	29.500000	31.000000	31.000000	29.300000	24.800000	13.400000	2.800000
1489	1.700000	1.400000	1.000000	14.800000	27.700000	29.500000	31.000000	31.000000	29.400000	25.000000	13.000000	2.600000
1490	0.900000	1.000000	0.300000	14.700000	27.700000	29.500000	30.900000	31.000000	29.400000	25.100000	12.800000	2.100000
1491	0.700000	0.500000	0.300000	12.400000	27.700000	29.500000	30.900000	31.000000	29.500000	24.700000	12.400000	1.600000
1492	0.700000	0.400000	0.100000	12.300000	27.700000	29.500000	30.900000	31.000000	29.500000	24.600000	12.300000	1.600000
1493	0.600000	0.400000	0.100000	11.300000	27.500000	29.400000	30.900000	30.900000	29.500000	24.300000	12.300000	1.400000
1494	0.500000	0.300000	0.100000	11.100000	26.700000	29.100000	30.900000	30.900000	29.400000	24.000000	12.300000	1.200000
1495	0.400000	0.200000	0.000000	10.300000	26.300000	29.000000	30.800000	30.900000	29.100000	23.500000	12.500000	0.800000
1496	0.300000	0.100000	0.000000	8.900000	25.900000	28.300000	30.600000	30.900000	29.000000	23.100000	12.000000	0.700000
1497	0.300000	0.100000	0.000000	8.700000	24.800000	27.100000	30.200000	30.800000	28.700000	21.200000	11.400000	0.700000
1498	0.300000	0.100000	0.000000	9.300000	25.100000	27.500000	30.300000	30.800000	28.900000	22.000000	11.500000	0.500000
1499	0.300000	0.100000	0.000000	10.800000	25.600000	27.700000	30.200000	30.800000	28.900000	21.900000	11.400000	0.800000
1500	0.300000	0.100000	0.000000	11.400000	25.800000	27.800000	30.100000	30.600000	28.900000	21.800000	11.300000	0.900000
1501	0.300000	0.100000	0.300000	12.000000	25.400000	27.500000	30.100000	30.600000	28.900000	21.600000	11.300000	1.000000
1502	0.300000	0.200000	0.600000	12.200000	25.500000	27.200000	30.000000	30.500000	28.900000	21.500000	11.300000	1.100000
1503	0.400000	0.200000	1.100000	12.700000	25.200000	26.600000	29.700000	30.400000	28.900000	21.000000	11.400000	1.500000
1504	0.500000	0.300000	1.400000	13.200000	23.800000	25.900000	28.900000	30.200000	28.900000	20.200000	11.200000	1.600000
1505	0.800000	0.300000	1.600000	13.900000	23.400000	25.800000	28.700000	30.100000	28.800000	19.500000	11.100000	2.100000
1506	1.000000	0.400000	1.800000	14.100000	23.700000	25.900000	28.800000	30.000000	28.800000	19.500000	11.200000	2.100000
1526	1.900000	2.300000	2.100000	15.400000	27.200000	29.500000	30.900000	31.000000	29.300000	24.800000	13.400000	2.700000
1527	1.200000	1.300000	1.000000	14.900000	27.400000	29.500000	30.900000	31.000000	29.400000	25.200000	13.100000	2.100000
1528	1.000000	1.000000	0.500000	14.700000	27.400000	29.500000	30.900000	31.000000	29.500000	25.300000	12.800000	2.000000
1529	0.700000	0.600000	0.500000	12.600000	27.600000	29.500000	30.900000	31.000000	29.500000	24.600000	12.600000	1.500000
1530	0.700000	0.500000	0.500000	12.400000	27.500000	29.500000	30.900000	31.000000	29.400000	24.600000	12.800000	1.300000
1531	0.600000	0.500000	0.100000	11.600000	27.400000	29.300000	30.800000	30.900000	29.400000	24.200000	12.800000	1.100000
1532	0.500000	0.400000	0.100000	11.100000	27.000000	29.100000	30.800000	30.900000	29.200000	23.900000	12.700000	1.200000
1533	0.400000	0.200000	0.000000	10.400000	26.500000	28.900000	30.600000	30.900000	29.100000	23.100000	12.800000	0.700000
1534	0.400000	0.200000	0.000000	8.900000	25.900000	28.200000	30.500000	30.800000	28.900000	22.500000	12.300000	0.700000
1535	0.300000	0.100000	0.000000	8.400000	24.700000	27.000000	30.200000	30.700000	28.700000	21.100000	11.600000	0.500000
1536	0.300000	0.100000	0.000000	9.100000	25.300000	27.500000	30.300000	30.600000	28.700000	21.400000	12.000000	0.400000
1537	0.300000	0.100000	0.000000	11.000000	25.700000	27.700000	30.200000	30.500000	28.800000	21.500000	11.400000	0.800000
1538	0.300000	0.100000	0.000000	11.800000	25.600000	27.600000	30.100000	30.500000	28.900000	21.700000	11.300000	0.900000
1539	0.300000	0.200000	0.300000	12.400000	25.600000	27.400000	30.000000	30.500000	28.900000	21.400000	11.300000	1.000000
1540	0.300000	0.200000	0.700000	13.100000	24.800000	26.700000	29.800000	30.500000	29.000000	20.900000	11.600000	1.200000
1541	0.500000	0.300000	1.300000	13.400000	24.500000	26.000000	29.400000	30.300000	28.900000	20.900000	11.800000	1.600000
1542	0.600000	0.400000	1.400000	13.500000	23.800000	25.500000	28.800000	30.400000	28.700000	20.300000	11.900000	1.900000
1543	0.800000	0.400000	1.500000	13.900000	23.500000	25.700000	28.700000	30.300000	28.600000	20.000000	11.900000	2.400000
1544	1.000000	0.400000	1.800000	14.300000	23.200000	25.800000	28.700000	30.200000	28.700000	19.600000	12.200000	2.700000
1545	1.000000	0.300000	3.100000	14.200000	23.300000	25.600000	28.600000	30.000000	28.600000	19.500000	12.000000	2.300000
1546	1.000000	0.300000	3.500000	14.100000	22.700000	25.000000	28.600000	29.900000	28.500000	19.000000	12.300000	2.500000
1547	1.000000	0.300000	4.800000	14.800000	23.800000	25.200000	28.700000	29.900000	28.500000	19.300000	12.300000	2.600000
1548	1.200000	0.500000	5.300000	15.500000	24.100000	25.400000	28.900000	30.000000	28.600000	19.600000	12.400000	2.800000
1562	4.400000	4.400000	6.300000	13.700000	17.300000	23.500000	27.300000	25.800000	19.800000	15.600000	6.600000	1.400000
1563	2.600000	2.900000	2.700000	15.000000	27.000000	29.500000	30.900000	31.000000	29.300000	24.900000	14.000000	2.800000
1564	1.300000	2.100000	1.700000	14.400000	27.100000	29.500000	30.900000	31.000000	29.400000	24.900000	13.400000	2.000000
1565	1.100000	1.300000	1.000000	14.000000	26.400000	29.500000	30.900000	31.000000	29.300000	25.100000	12.800000	2.000000
1566	0.900000	1.100000	0.800000	13.800000	26.800000	29.400000	30.900000	31.000000	29.400000	25.200000	12.300000	1.800000
1567	0.700000	0.600000	1.000000	12.200000	27.300000	29.400000	30.900000	31.000000	29.300000	24.300000	12.600000	1.300000
1568	0.600000	0.500000	0.600000	12.300000	27.400000	29.300000	30.900000	30.900000	29.100000	24.300000	12.800000	1.200000
1569	0.600000	0.500000	0.300000	11.700000	27.400000	29.200000	30.800000	30.900000	29.100000	24.000000	12.900000	1.000000
1570	0.500000	0.500000	0.100000	11.200000	27.000000	29.100000	30.800000	30.900000	29.000000	23.600000	12.700000	0.700000
1571	0.400000	0.200000	0.000000	10.300000	26.500000	28.800000	30.700000	30.800000	28.700000	23.200000	12.800000	0.500000
1572	0.400000	0.200000	0.000000	8.900000	25.400000	28.100000	30.400000	30.800000	28.500000	22.900000	12.500000	0.400000
1573	0.300000	0.100000	0.000000	8.600000	24.500000	26.900000	30.200000	30.700000	28.600000	21.300000	11.500000	0.400000
1574	0.400000	0.100000	0.000000	9.100000	24.300000	27.400000	30.100000	30.700000	28.600000	22.200000	12.200000	0.400000
1575	0.300000	0.100000	0.100000	11.100000	24.600000	27.500000	30.000000	30.500000	28.800000	22.300000	11.700000	0.800000
1576	0.300000	0.100000	0.100000	11.800000	24.900000	27.500000	29.900000	30.500000	28.800000	22.300000	11.400000	1.000000
1577	0.300000	0.200000	0.400000	12.700000	24.800000	26.700000	29.700000	30.400000	28.900000	22.100000	11.800000	1.100000
1578	0.300000	0.200000	1.000000	13.200000	24.200000	25.900000	28.900000	30.200000	28.900000	21.600000	12.000000	1.200000
1579	0.500000	0.400000	1.400000	13.900000	23.300000	25.500000	28.900000	30.300000	28.800000	21.600000	12.500000	1.800000
1580	0.700000	0.400000	1.500000	13.900000	23.600000	25.200000	28.700000	30.400000	28.500000	21.000000	12.700000	2.300000
1581	0.900000	0.400000	1.700000	14.100000	23.700000	25.500000	28.600000	30.200000	28.500000	20.500000	12.900000	2.700000
1582	1.200000	0.400000	1.700000	14.200000	23.400000	25.500000	28.700000	30.200000	28.600000	20.200000	13.100000	3.100000
1583	1.100000	0.300000	3.100000	14.300000	22.900000	25.200000	28.600000	30.100000	28.600000	20.100000	12.900000	2.600000
1584	1.200000	0.300000	3.400000	13.900000	22.400000	25.100000	28.400000	30.000000	28.500000	19.700000	12.900000	2.800000
1585	1.200000	0.400000	4.700000	14.400000	22.900000	24.900000	28.300000	30.000000	28.500000	19.400000	12.800000	3.000000
1586	1.400000	0.500000	5.200000	15.600000	23.300000	25.100000	28.400000	30.100000	28.500000	19.400000	12.700000	3.200000
1587	1.600000	1.200000	5.800000	17.000000	24.300000	25.100000	28.800000	30.100000	28.500000	19.800000	13.200000	3.800000
1599	4.200000	5.500000	7.900000	17.000000	27.300000	29.300000	30.900000	31.000000	28.900000	24.000000	12.600000	3.200000
1600	2.800000	4.500000	5.900000	15.900000	27.200000	29.400000	30.900000	31.000000	29.100000	24.000000	12.400000	2.600000
1601	1.200000	3.300000	3.200000	14.300000	27.100000	29.500000	30.900000	31.000000	29.300000	24.800000	12.600000	1.400000
1602	0.800000	2.400000	1.800000	14.300000	27.000000	29.500000	30.900000	31.000000	29.300000	24.800000	12.700000	1.000000
1603	0.800000	1.900000	1.600000	13.800000	27.200000	29.500000	30.900000	31.000000	29.400000	24.600000	11.300000	1.000000
1604	0.700000	1.400000	1.500000	13.800000	27.300000	29.500000	30.800000	31.000000	29.400000	24.400000	11.000000	0.900000
1605	0.800000	0.700000	1.000000	13.400000	27.500000	29.400000	30.900000	31.000000	29.300000	24.000000	11.900000	1.100000
1606	0.700000	0.500000	0.800000	12.900000	27.300000	29.300000	30.900000	30.900000	29.200000	23.900000	11.900000	1.000000
1607	0.500000	0.300000	0.600000	12.500000	26.900000	29.300000	30.800000	30.900000	29.000000	23.800000	11.600000	1.000000
1608	0.400000	0.300000	0.500000	11.600000	26.700000	29.000000	30.700000	30.900000	28.900000	23.500000	11.700000	1.000000
1609	0.300000	0.200000	0.100000	10.900000	25.900000	28.700000	30.600000	30.800000	28.800000	23.200000	12.200000	0.900000
1610	0.300000	0.100000	0.100000	10.500000	25.500000	28.000000	30.400000	30.700000	28.600000	22.500000	12.000000	0.900000
1611	0.300000	0.100000	0.100000	9.900000	24.800000	26.600000	30.000000	30.700000	28.500000	21.500000	11.200000	0.600000
1612	0.300000	0.100000	0.100000	10.000000	24.600000	27.100000	29.900000	30.600000	28.600000	22.400000	12.000000	0.700000
1613	0.300000	0.200000	0.100000	10.900000	24.700000	27.300000	29.900000	30.500000	28.700000	22.500000	11.100000	1.100000
1614	0.300000	0.200000	0.100000	11.800000	24.600000	27.300000	29.700000	30.500000	28.800000	22.400000	10.800000	1.400000
1615	0.400000	0.400000	0.400000	12.300000	24.500000	27.000000	29.300000	30.400000	28.900000	22.100000	11.300000	1.600000
1616	0.400000	0.400000	0.700000	13.100000	23.800000	26.300000	28.800000	30.300000	28.900000	21.700000	12.000000	1.900000
1617	0.700000	0.500000	1.700000	14.300000	23.100000	25.700000	28.800000	30.200000	28.900000	21.500000	13.200000	2.000000
1618	1.000000	0.500000	2.000000	14.500000	23.200000	25.100000	28.700000	30.100000	28.700000	21.000000	13.500000	2.200000
1619	1.300000	0.500000	1.700000	15.000000	23.100000	25.000000	28.700000	30.200000	28.700000	20.900000	13.600000	2.700000
1620	1.400000	0.600000	2.300000	15.300000	23.000000	25.200000	28.600000	30.200000	28.700000	20.500000	13.900000	3.100000
1621	1.400000	0.700000	2.200000	15.200000	22.700000	25.300000	28.600000	30.100000	28.700000	20.600000	14.300000	3.800000
1622	1.700000	0.800000	2.800000	15.000000	22.900000	24.900000	28.400000	30.000000	28.600000	20.300000	14.200000	4.500000
1623	2.000000	0.800000	3.300000	15.300000	23.200000	24.900000	28.300000	30.100000	28.600000	20.000000	14.100000	5.200000
1624	2.200000	1.000000	4.500000	16.000000	23.600000	24.800000	28.500000	30.100000	28.500000	20.000000	14.000000	5.400000
1625	2.500000	1.500000	4.500000	16.700000	24.300000	24.600000	29.000000	30.300000	28.500000	20.300000	14.200000	6.400000
1626	3.200000	2.000000	5.200000	17.100000	24.800000	24.300000	29.200000	30.400000	28.500000	20.600000	14.400000	6.500000
1627	3.500000	2.600000	5.500000	17.300000	25.000000	24.700000	29.300000	30.400000	28.500000	20.800000	14.400000	6.800000
1637	2.800000	4.700000	7.100000	16.300000	27.500000	29.400000	30.900000	30.900000	28.900000	24.100000	11.700000	2.600000
1638	1.300000	3.500000	4.700000	15.300000	27.100000	29.400000	30.900000	31.000000	29.200000	24.000000	11.800000	1.900000
1639	1.000000	2.900000	3.100000	14.600000	27.600000	29.500000	30.900000	31.000000	29.300000	24.500000	12.000000	1.100000
1640	0.800000	2.300000	1.900000	14.300000	27.200000	29.500000	30.900000	31.000000	29.300000	24.600000	12.500000	1.100000
1641	0.800000	1.700000	2.300000	14.300000	27.000000	29.400000	30.900000	31.000000	29.300000	23.800000	11.200000	0.900000
1642	0.700000	1.300000	2.600000	14.300000	27.000000	29.300000	30.800000	30.900000	29.300000	23.800000	10.900000	0.900000
1643	0.600000	0.700000	1.400000	13.500000	26.900000	29.300000	30.800000	30.900000	29.200000	23.700000	11.300000	1.000000
1644	0.500000	0.500000	1.000000	12.900000	26.800000	29.300000	30.800000	30.900000	29.200000	23.600000	11.400000	1.000000
1645	0.500000	0.400000	0.800000	12.000000	26.700000	29.100000	30.800000	30.900000	28.900000	23.400000	11.500000	0.900000
1646	0.400000	0.300000	0.600000	11.300000	26.200000	28.900000	30.700000	30.800000	28.900000	23.100000	11.400000	0.900000
1647	0.300000	0.200000	0.200000	11.000000	26.000000	28.500000	30.500000	30.800000	28.800000	22.800000	12.000000	0.800000
1648	0.300000	0.200000	0.200000	10.700000	25.200000	27.700000	30.100000	30.800000	28.500000	22.200000	11.800000	0.900000
1649	0.200000	0.200000	0.100000	10.000000	24.800000	26.400000	29.500000	30.700000	28.200000	21.800000	11.300000	0.600000
1650	0.200000	0.100000	0.100000	10.200000	24.100000	26.500000	29.500000	30.500000	28.700000	22.300000	11.700000	0.700000
1651	0.300000	0.200000	0.100000	11.000000	24.400000	26.700000	29.600000	30.600000	28.700000	22.000000	10.900000	1.000000
1652	0.400000	0.200000	0.100000	11.400000	24.300000	26.800000	29.500000	30.400000	28.800000	22.100000	11.000000	1.200000
1653	0.400000	0.400000	0.400000	12.100000	24.300000	26.700000	29.200000	30.300000	28.900000	22.200000	11.700000	1.600000
1654	0.500000	0.600000	1.000000	12.800000	23.900000	26.400000	28.900000	30.300000	28.900000	22.000000	12.300000	2.000000
1655	0.600000	0.700000	1.900000	14.200000	23.300000	25.600000	28.700000	30.300000	28.800000	21.600000	13.800000	2.000000
1656	1.000000	0.700000	2.000000	14.400000	22.800000	24.700000	28.600000	30.000000	28.700000	21.400000	14.100000	2.500000
1657	1.300000	0.600000	1.800000	14.800000	22.800000	24.600000	28.600000	30.000000	28.700000	21.000000	14.100000	3.100000
1658	1.500000	0.700000	2.100000	15.100000	22.700000	25.000000	28.500000	30.100000	28.700000	21.000000	14.400000	3.600000
1659	1.700000	0.700000	2.200000	15.200000	22.700000	24.900000	28.400000	30.100000	28.600000	21.000000	14.700000	4.300000
1660	1.900000	0.800000	2.800000	14.900000	22.700000	24.500000	28.200000	30.100000	28.300000	20.800000	14.800000	5.100000
1661	2.400000	0.900000	3.300000	15.200000	23.300000	24.700000	28.200000	30.000000	28.400000	20.500000	14.700000	6.000000
1662	2.900000	1.100000	4.800000	15.800000	23.800000	24.700000	28.700000	30.100000	28.600000	20.300000	14.800000	6.300000
1663	3.400000	1.700000	4.400000	16.700000	24.200000	24.600000	28.900000	30.200000	28.400000	20.300000	14.700000	7.000000
1664	3.700000	2.300000	5.100000	17.200000	24.500000	24.400000	29.200000	30.400000	28.500000	20.700000	15.000000	7.100000
1665	4.000000	2.700000	5.400000	17.700000	24.800000	24.700000	29.300000	30.400000	28.400000	20.800000	15.200000	7.100000
1666	4.400000	3.100000	5.700000	17.800000	25.000000	24.900000	29.400000	30.400000	28.300000	20.800000	15.200000	7.400000
1667	4.400000	3.800000	7.400000	18.800000	25.000000	24.700000	29.400000	30.400000	28.300000	20.800000	15.500000	7.500000
1674	2.800000	5.100000	8.300000	16.900000	27.800000	29.400000	30.800000	30.900000	28.800000	24.200000	11.600000	2.300000
1675	1.800000	4.100000	6.300000	15.500000	27.300000	29.500000	30.900000	30.900000	28.900000	24.200000	11.500000	1.900000
1676	1.200000	3.300000	4.300000	15.100000	26.800000	29.300000	30.900000	30.900000	29.000000	24.000000	11.400000	1.700000
1677	0.800000	2.600000	3.600000	14.000000	27.300000	29.400000	30.900000	31.000000	29.200000	24.100000	11.100000	1.200000
1678	0.600000	2.100000	3.200000	14.300000	26.800000	29.400000	30.900000	31.000000	29.200000	24.000000	11.600000	1.100000
1679	0.600000	1.500000	3.100000	14.000000	26.100000	29.200000	30.800000	30.900000	29.100000	23.800000	10.800000	0.900000
1680	0.500000	1.200000	2.800000	13.900000	26.200000	29.100000	30.700000	30.900000	29.000000	23.600000	10.200000	0.900000
1681	0.500000	0.700000	1.500000	12.900000	26.200000	29.000000	30.700000	30.900000	29.100000	23.500000	11.000000	0.900000
1682	0.400000	0.600000	1.400000	12.700000	26.100000	28.900000	30.700000	30.900000	29.000000	23.300000	11.000000	0.900000
1683	0.500000	0.500000	1.000000	11.900000	26.200000	28.900000	30.600000	30.800000	28.900000	23.000000	11.200000	0.900000
1684	0.400000	0.400000	0.700000	10.800000	25.700000	28.600000	30.600000	30.800000	28.600000	22.900000	11.200000	0.900000
1685	0.300000	0.300000	0.400000	10.700000	25.200000	28.300000	30.300000	30.800000	28.600000	22.800000	11.700000	0.800000
1686	0.200000	0.200000	0.300000	10.500000	25.200000	27.500000	30.000000	30.700000	28.200000	22.200000	11.300000	0.800000
1687	0.200000	0.100000	0.200000	10.000000	24.500000	25.700000	29.100000	30.500000	27.900000	21.700000	11.500000	0.500000
1688	0.200000	0.100000	0.100000	10.500000	24.800000	26.100000	29.100000	30.400000	28.400000	22.000000	11.400000	0.700000
1689	0.300000	0.200000	0.100000	11.100000	25.100000	26.300000	29.000000	30.400000	28.600000	22.000000	10.700000	1.000000
1690	0.400000	0.200000	0.100000	11.500000	24.800000	26.200000	29.000000	30.400000	28.700000	22.200000	11.400000	1.200000
1691	0.400000	0.600000	0.500000	12.400000	24.400000	26.000000	29.000000	30.300000	28.700000	22.100000	12.000000	1.500000
1692	0.500000	0.600000	1.100000	13.000000	24.000000	25.600000	28.900000	30.200000	28.700000	22.100000	12.500000	2.000000
1693	0.900000	0.700000	1.900000	14.400000	23.300000	25.400000	28.500000	30.300000	28.700000	21.900000	14.100000	2.400000
1694	1.100000	0.800000	2.100000	14.800000	22.900000	24.800000	28.500000	30.100000	28.700000	21.400000	14.400000	2.800000
1695	1.500000	0.800000	1.900000	14.700000	22.900000	24.500000	28.400000	30.000000	28.600000	21.200000	14.600000	3.500000
1696	1.600000	0.700000	1.900000	14.500000	22.900000	24.500000	28.200000	30.100000	28.500000	21.200000	14.700000	3.900000
1697	1.600000	0.800000	1.600000	15.100000	23.100000	24.400000	27.800000	30.000000	28.400000	21.500000	15.100000	5.100000
1698	2.400000	0.800000	2.200000	14.900000	22.700000	24.300000	27.800000	30.000000	27.900000	21.000000	15.000000	6.000000
1699	2.600000	0.900000	3.300000	15.000000	23.100000	24.400000	28.200000	30.000000	28.200000	20.800000	15.100000	6.600000
1700	3.000000	1.100000	4.300000	15.700000	23.800000	24.300000	28.700000	30.000000	28.400000	20.500000	15.200000	6.800000
1701	3.600000	1.900000	4.300000	16.300000	24.200000	24.300000	29.000000	30.200000	28.400000	20.700000	15.300000	7.500000
1702	4.300000	2.500000	5.000000	16.800000	24.400000	24.300000	29.200000	30.400000	28.500000	20.600000	15.600000	7.600000
1703	4.500000	2.900000	5.300000	17.300000	24.700000	24.400000	29.200000	30.400000	28.400000	20.600000	15.800000	7.700000
1704	4.900000	3.200000	5.700000	17.600000	25.100000	24.500000	29.300000	30.400000	28.300000	20.800000	15.700000	7.800000
1705	4.800000	3.700000	7.400000	18.600000	25.000000	24.500000	29.300000	30.300000	28.200000	20.900000	16.100000	7.800000
1706	5.300000	4.600000	8.800000	18.900000	25.000000	24.600000	29.400000	30.300000	28.200000	21.000000	15.900000	7.700000
1712	1.200000	3.800000	7.000000	16.200000	27.000000	29.100000	30.800000	30.800000	28.600000	24.000000	10.500000	1.400000
1713	1.100000	3.300000	6.100000	14.400000	26.600000	29.000000	30.800000	30.800000	28.600000	23.300000	10.600000	1.500000
1714	1.000000	3.000000	5.300000	13.800000	25.300000	29.000000	30.800000	30.800000	28.600000	23.300000	10.400000	1.400000
1715	0.700000	2.200000	4.000000	13.600000	26.100000	29.100000	30.800000	30.900000	28.700000	23.800000	10.500000	1.100000
1716	0.600000	2.000000	3.600000	13.200000	26.000000	29.000000	30.700000	30.900000	28.800000	23.800000	10.600000	1.100000
1717	0.500000	1.600000	3.600000	12.700000	25.200000	28.800000	30.700000	30.800000	28.700000	23.800000	9.800000	0.900000
1718	0.500000	1.200000	3.300000	12.800000	25.200000	28.700000	30.600000	30.700000	28.500000	23.500000	9.600000	0.900000
1719	0.400000	0.600000	1.700000	12.200000	25.500000	28.600000	30.600000	30.800000	28.600000	22.900000	10.100000	0.800000
1720	0.400000	0.600000	1.400000	11.900000	25.800000	28.600000	30.500000	30.700000	28.500000	23.000000	10.200000	0.800000
1721	0.400000	0.500000	1.400000	11.400000	25.700000	28.400000	30.300000	30.700000	28.400000	22.900000	10.300000	0.800000
1722	0.400000	0.400000	1.000000	10.800000	25.400000	28.200000	30.200000	30.700000	28.400000	22.900000	10.400000	0.800000
1723	0.200000	0.300000	0.600000	10.600000	25.100000	27.800000	30.000000	30.600000	28.200000	22.500000	10.700000	0.800000
1724	0.200000	0.300000	0.400000	10.000000	24.700000	26.900000	29.400000	30.300000	27.900000	22.200000	11.000000	0.800000
1725	0.200000	0.200000	0.200000	9.200000	23.300000	25.100000	28.000000	30.200000	27.300000	21.300000	11.100000	0.500000
1726	0.200000	0.100000	0.100000	10.300000	23.700000	25.700000	28.400000	30.200000	27.800000	21.600000	11.000000	0.600000
1727	0.300000	0.200000	0.100000	11.000000	24.100000	25.600000	28.300000	30.100000	27.900000	21.900000	10.700000	1.000000
1728	0.400000	0.300000	0.100000	11.100000	24.400000	25.700000	28.200000	30.100000	28.100000	22.100000	11.200000	1.100000
1729	0.400000	0.600000	0.600000	11.800000	24.300000	25.400000	28.100000	30.100000	28.200000	22.300000	12.100000	1.600000
1730	0.500000	0.700000	1.500000	12.500000	24.100000	25.200000	28.100000	30.100000	28.300000	22.200000	12.300000	1.800000
1731	1.000000	0.900000	1.800000	14.100000	23.000000	24.600000	27.900000	30.100000	28.300000	22.100000	14.000000	2.500000
1732	1.200000	0.900000	2.000000	14.300000	22.600000	23.800000	27.600000	30.100000	28.300000	21.800000	14.500000	3.100000
1733	1.500000	0.900000	2.000000	14.400000	22.200000	23.800000	27.700000	30.000000	28.200000	21.500000	14.500000	3.600000
1734	1.600000	0.900000	2.100000	14.300000	22.600000	23.800000	27.500000	29.900000	27.900000	21.400000	14.600000	3.800000
1735	2.000000	0.800000	1.700000	14.900000	22.400000	23.900000	27.300000	29.800000	27.800000	21.600000	14.900000	5.200000
1736	2.600000	0.800000	2.300000	14.400000	22.000000	24.100000	27.100000	29.800000	27.600000	21.300000	14.900000	6.600000
1737	2.700000	0.900000	3.200000	14.700000	22.500000	24.200000	27.600000	29.900000	27.600000	21.000000	15.100000	6.700000
1738	3.200000	1.100000	4.200000	15.100000	23.600000	24.200000	28.000000	30.000000	27.800000	20.700000	15.300000	6.900000
1739	3.800000	2.000000	4.200000	15.600000	24.000000	24.100000	28.500000	30.200000	27.900000	20.900000	15.400000	7.800000
1740	4.400000	2.600000	4.900000	16.300000	23.900000	23.800000	28.800000	30.300000	28.000000	20.800000	15.900000	7.900000
1741	4.900000	3.200000	5.300000	16.700000	23.900000	24.000000	29.000000	30.400000	28.000000	20.800000	16.200000	8.000000
1742	5.100000	3.500000	5.800000	16.900000	24.400000	24.100000	28.900000	30.400000	28.000000	21.000000	16.100000	8.000000
1743	5.400000	4.000000	7.700000	17.700000	24.500000	24.300000	29.000000	30.300000	27.900000	21.000000	16.300000	8.400000
1744	5.700000	5.400000	8.700000	18.100000	24.600000	24.300000	29.000000	30.300000	27.900000	21.000000	16.200000	8.300000
1745	5.800000	5.900000	9.300000	18.500000	24.500000	24.200000	29.100000	30.400000	27.700000	20.900000	15.700000	8.100000
1749	0.900000	4.400000	7.100000	17.200000	27.300000	29.400000	30.700000	30.700000	28.600000	23.700000	10.600000	1.700000
1750	0.900000	3.800000	6.100000	15.200000	27.200000	29.500000	30.700000	30.700000	28.800000	23.800000	10.200000	1.400000
1751	0.800000	3.400000	5.600000	15.000000	26.400000	29.200000	30.700000	30.800000	28.700000	23.400000	9.900000	1.400000
1752	0.800000	3.200000	5.200000	14.600000	25.800000	29.100000	30.700000	30.700000	28.800000	23.100000	9.600000	1.300000
1753	0.600000	2.000000	4.700000	14.100000	26.200000	29.200000	30.700000	30.700000	28.800000	23.500000	10.200000	0.900000
1754	0.400000	1.800000	4.600000	12.800000	26.300000	29.100000	30.700000	30.800000	28.900000	23.600000	10.200000	0.800000
1755	0.400000	1.500000	4.300000	13.000000	25.300000	28.700000	30.500000	30.600000	28.600000	23.500000	9.600000	0.700000
1756	0.300000	1.300000	3.900000	13.000000	25.400000	28.600000	30.500000	30.600000	28.500000	23.400000	9.400000	0.700000
1757	0.200000	0.900000	2.400000	12.600000	25.400000	28.500000	30.600000	30.600000	28.400000	23.000000	10.600000	0.900000
1758	0.200000	0.900000	1.800000	12.200000	25.400000	28.500000	30.500000	30.600000	28.400000	22.900000	10.800000	0.800000
1759	0.300000	0.500000	1.400000	11.800000	25.400000	28.400000	30.300000	30.500000	28.400000	22.800000	10.900000	0.900000
1760	0.300000	0.400000	1.300000	11.400000	24.900000	28.300000	30.100000	30.600000	28.100000	22.600000	10.500000	0.900000
1761	0.200000	0.500000	0.900000	11.300000	24.400000	27.900000	29.900000	30.500000	28.000000	22.400000	10.100000	0.800000
1762	0.200000	0.300000	0.700000	11.500000	24.100000	27.200000	29.100000	30.100000	27.800000	22.300000	10.100000	0.800000
1763	0.200000	0.300000	0.200000	10.600000	23.400000	25.500000	28.300000	29.900000	27.200000	21.200000	10.000000	0.600000
1764	0.200000	0.200000	0.200000	11.200000	24.300000	25.700000	28.300000	30.000000	27.700000	22.100000	10.100000	0.800000
1765	0.200000	0.200000	0.200000	11.400000	24.800000	25.600000	28.300000	29.900000	27.900000	22.000000	10.900000	1.100000
1766	0.400000	0.300000	0.400000	11.800000	24.700000	25.300000	28.200000	30.000000	28.200000	22.000000	11.500000	1.500000
1767	0.400000	0.600000	1.300000	11.800000	24.500000	25.200000	28.300000	30.000000	28.300000	22.200000	12.100000	1.900000
1768	0.500000	0.600000	1.800000	12.300000	24.300000	25.000000	28.200000	29.900000	28.500000	22.200000	12.600000	2.200000
1769	1.000000	0.800000	1.900000	13.800000	23.600000	24.800000	28.200000	29.800000	28.600000	22.600000	14.000000	3.300000
1770	1.100000	0.900000	1.800000	14.000000	23.000000	24.400000	27.700000	29.900000	28.500000	22.300000	14.700000	3.800000
1771	1.300000	0.900000	1.900000	13.900000	23.000000	24.100000	27.700000	29.900000	28.500000	21.800000	14.900000	4.300000
1772	1.400000	0.900000	2.100000	13.900000	23.200000	24.000000	27.800000	29.800000	28.400000	21.600000	15.000000	5.100000
1773	2.700000	1.000000	2.600000	14.700000	23.300000	23.800000	27.600000	29.700000	28.300000	21.500000	15.500000	6.300000
1774	3.200000	1.200000	2.700000	14.600000	22.400000	23.500000	27.500000	29.800000	27.800000	21.600000	15.500000	6.900000
1775	3.400000	1.300000	3.100000	15.200000	23.500000	23.600000	27.800000	29.900000	28.000000	21.500000	15.500000	7.300000
1776	3.700000	1.700000	3.300000	15.700000	24.200000	24.000000	28.400000	30.000000	28.300000	21.500000	15.700000	7.600000
1777	4.800000	2.000000	4.600000	16.100000	24.200000	23.900000	28.800000	30.300000	28.300000	21.400000	16.000000	8.400000
1778	5.000000	2.800000	5.100000	16.700000	24.200000	24.000000	29.100000	30.300000	28.400000	21.400000	16.600000	8.800000
1779	5.300000	3.800000	6.100000	16.900000	24.000000	24.100000	29.200000	30.400000	28.300000	21.400000	17.000000	9.000000
1780	5.600000	4.600000	6.400000	17.200000	24.600000	24.100000	29.200000	30.400000	28.200000	21.200000	17.000000	9.200000
1781	6.200000	4.400000	8.500000	17.900000	24.700000	24.300000	29.300000	30.300000	28.200000	21.100000	16.800000	9.300000
1782	6.600000	5.300000	9.000000	18.200000	24.800000	24.300000	29.400000	30.300000	28.200000	21.100000	16.600000	9.300000
1783	6.400000	6.300000	9.900000	18.200000	24.800000	24.200000	29.300000	30.400000	28.100000	21.000000	16.300000	8.800000
1787	0.800000	4.200000	7.600000	17.600000	27.700000	29.200000	30.700000	30.700000	28.300000	23.700000	10.200000	1.500000
1788	0.700000	3.800000	6.600000	16.200000	27.300000	29.200000	30.700000	30.700000	28.400000	23.600000	10.000000	1.400000
1789	0.700000	3.700000	6.800000	15.500000	26.900000	29.100000	30.700000	30.700000	28.300000	23.100000	9.600000	1.400000
1790	0.600000	3.300000	6.700000	15.700000	26.000000	29.100000	30.700000	30.600000	28.600000	22.800000	9.900000	1.300000
1791	0.400000	2.100000	5.900000	14.000000	26.600000	29.200000	30.600000	30.700000	28.600000	23.000000	10.200000	0.800000
1792	0.400000	2.000000	5.500000	14.200000	26.600000	29.000000	30.500000	30.500000	28.600000	23.200000	10.100000	0.700000
1793	0.300000	1.700000	5.100000	14.400000	25.900000	28.500000	30.500000	30.400000	28.500000	23.200000	9.400000	0.700000
1794	0.200000	1.600000	4.700000	14.400000	26.000000	28.400000	30.300000	30.400000	28.500000	23.200000	9.300000	0.600000
1795	0.200000	1.000000	3.000000	13.600000	26.200000	28.300000	30.300000	30.400000	28.600000	23.100000	10.400000	0.900000
1796	0.300000	0.900000	2.400000	12.700000	26.100000	28.200000	30.300000	30.300000	28.600000	23.000000	10.500000	0.900000
1797	0.300000	0.700000	2.100000	12.100000	25.600000	28.100000	30.100000	30.400000	28.500000	22.600000	10.200000	0.900000
1798	0.300000	0.400000	1.400000	11.700000	25.400000	27.900000	29.900000	30.300000	28.200000	22.000000	10.400000	0.900000
1799	0.300000	0.800000	1.400000	11.800000	24.600000	27.500000	29.700000	30.200000	28.100000	21.700000	10.200000	0.800000
1800	0.300000	0.600000	1.100000	11.500000	24.000000	27.000000	29.300000	30.000000	27.900000	21.500000	10.000000	0.900000
1801	0.200000	0.400000	0.400000	11.300000	23.700000	26.100000	28.300000	29.900000	27.400000	20.800000	9.800000	0.600000
1802	0.200000	0.300000	0.200000	11.400000	24.100000	25.900000	28.600000	29.700000	27.900000	21.400000	9.900000	0.900000
1803	0.200000	0.300000	0.300000	11.600000	24.700000	26.000000	28.500000	29.800000	28.100000	21.800000	10.700000	1.200000
1804	0.400000	0.300000	0.500000	11.600000	24.900000	25.800000	28.400000	29.800000	28.300000	21.900000	11.300000	1.600000
1805	0.400000	0.600000	1.400000	12.300000	24.800000	25.800000	28.600000	29.800000	28.400000	22.000000	12.100000	1.900000
1806	0.600000	0.700000	1.800000	12.600000	24.200000	25.500000	28.600000	29.900000	28.500000	22.400000	13.200000	2.400000
1807	1.000000	1.000000	2.000000	14.400000	23.500000	25.500000	28.400000	29.900000	28.500000	22.700000	14.500000	3.600000
1808	1.200000	1.000000	2.200000	14.500000	23.300000	25.200000	27.700000	29.800000	28.500000	22.100000	15.200000	4.300000
1809	1.300000	1.100000	2.500000	14.500000	23.200000	24.900000	27.800000	29.800000	28.500000	22.200000	15.600000	5.100000
1810	1.600000	1.100000	2.800000	14.600000	23.000000	24.600000	27.800000	29.800000	28.500000	22.100000	15.500000	5.400000
1811	2.800000	1.400000	2.900000	15.100000	23.400000	24.500000	27.900000	29.900000	28.500000	21.800000	15.900000	7.100000
1812	3.300000	1.500000	3.000000	15.200000	23.300000	23.700000	28.000000	29.900000	28.100000	21.700000	15.900000	7.400000
1813	3.700000	1.600000	3.500000	15.500000	24.000000	24.200000	28.300000	30.100000	28.200000	21.700000	16.100000	7.200000
1814	4.200000	2.100000	3.600000	15.800000	24.100000	24.700000	28.900000	30.300000	28.400000	21.800000	16.000000	7.800000
1815	5.100000	2.400000	4.800000	16.300000	24.200000	24.900000	29.100000	30.300000	28.500000	22.200000	16.500000	9.100000
1816	5.300000	3.800000	5.500000	16.600000	24.200000	25.100000	29.300000	30.300000	28.500000	22.200000	17.000000	9.400000
1817	5.700000	4.300000	6.300000	16.800000	24.800000	25.000000	29.400000	30.400000	28.400000	22.000000	17.500000	9.700000
1818	6.000000	5.100000	6.600000	16.600000	24.900000	24.900000	29.500000	30.300000	28.300000	21.900000	17.200000	9.800000
1819	6.600000	4.900000	8.400000	17.500000	25.000000	24.700000	29.600000	30.200000	28.200000	21.600000	17.100000	10.000000
1820	7.100000	6.400000	9.200000	17.900000	25.000000	25.000000	29.600000	30.200000	28.200000	21.500000	16.900000	9.800000
1821	6.800000	6.900000	9.800000	18.100000	24.900000	24.900000	29.600000	30.200000	28.200000	21.200000	16.600000	9.400000
1822	6.900000	7.400000	10.000000	18.200000	24.700000	24.900000	29.600000	30.200000	28.100000	21.100000	16.200000	9.000000
1823	7.400000	8.600000	11.100000	18.400000	24.600000	24.300000	29.600000	30.200000	27.900000	21.200000	15.900000	8.100000
1827	0.600000	4.100000	7.500000	16.800000	27.300000	28.900000	30.700000	30.600000	28.200000	23.100000	9.500000	1.300000
1828	0.600000	3.700000	7.500000	15.600000	25.900000	29.100000	30.600000	30.600000	28.200000	22.600000	9.800000	1.300000
1829	0.400000	2.300000	6.700000	15.000000	26.500000	29.100000	30.600000	30.500000	28.500000	22.700000	9.500000	0.900000
1830	0.400000	2.200000	6.300000	14.900000	26.500000	29.000000	30.600000	30.400000	28.500000	22.900000	10.200000	0.800000
1831	0.300000	2.000000	5.800000	13.900000	25.900000	28.600000	30.300000	30.300000	28.500000	23.000000	9.100000	0.600000
1832	0.300000	1.800000	5.000000	13.700000	25.800000	28.400000	30.300000	30.300000	28.500000	23.000000	9.000000	0.600000
1833	0.300000	1.100000	3.900000	13.900000	26.100000	28.300000	30.300000	30.300000	28.600000	23.100000	10.900000	0.800000
1834	0.300000	1.000000	3.200000	13.400000	26.100000	28.200000	30.300000	30.400000	28.500000	22.700000	10.700000	0.900000
1835	0.300000	0.700000	2.600000	12.900000	26.000000	28.200000	30.200000	30.300000	28.500000	22.300000	10.900000	0.900000
1836	0.300000	0.700000	2.200000	12.200000	25.700000	27.900000	29.800000	30.200000	28.300000	21.600000	10.800000	0.900000
1837	0.300000	0.900000	1.800000	11.900000	24.900000	27.700000	29.600000	30.100000	27.900000	21.500000	10.400000	0.800000
1838	0.300000	0.800000	1.500000	11.600000	24.300000	26.800000	29.200000	29.800000	27.900000	21.400000	10.300000	0.900000
1839	0.200000	0.700000	0.700000	11.100000	23.900000	26.000000	28.300000	29.700000	27.400000	20.900000	9.800000	0.700000
1840	0.200000	0.400000	0.400000	11.200000	23.300000	25.500000	28.300000	29.600000	27.700000	21.200000	10.100000	0.800000
1841	0.200000	0.300000	0.300000	11.500000	24.000000	25.500000	28.400000	29.400000	28.100000	21.600000	10.600000	1.200000
1842	0.200000	0.300000	0.600000	11.600000	24.100000	25.500000	28.600000	29.500000	28.200000	21.800000	11.000000	1.700000
1843	0.400000	0.700000	1.500000	12.500000	24.100000	25.700000	28.700000	29.600000	28.300000	22.100000	12.400000	2.000000
1844	0.600000	0.900000	1.600000	13.100000	23.800000	25.800000	28.700000	29.700000	28.400000	22.400000	13.400000	2.700000
1845	1.200000	1.100000	2.100000	14.700000	23.500000	25.400000	28.400000	29.900000	28.500000	22.800000	14.800000	4.000000
1846	1.300000	1.100000	2.800000	14.700000	23.300000	25.300000	28.500000	29.800000	28.500000	22.600000	15.400000	4.900000
1847	1.500000	1.100000	3.700000	14.800000	23.200000	25.400000	28.500000	30.000000	28.500000	22.600000	15.800000	5.500000
1848	1.800000	1.200000	4.000000	14.900000	23.000000	25.200000	28.500000	29.900000	28.400000	22.600000	16.000000	5.800000
1849	2.700000	1.900000	3.500000	15.500000	22.900000	24.800000	28.500000	29.900000	28.400000	22.500000	16.500000	7.300000
1850	3.600000	2.100000	3.700000	15.100000	22.900000	24.600000	28.400000	30.000000	28.200000	22.200000	16.600000	7.700000
1851	4.300000	2.200000	3.700000	15.200000	23.300000	24.900000	28.600000	30.200000	28.200000	22.100000	16.600000	7.500000
1852	4.800000	2.600000	4.300000	16.000000	23.500000	25.200000	28.800000	30.200000	28.400000	22.300000	16.600000	7.700000
1853	5.400000	3.000000	5.200000	16.100000	24.300000	25.100000	29.300000	30.300000	28.400000	22.500000	17.000000	9.400000
1854	5.900000	3.900000	6.300000	16.400000	24.500000	25.300000	29.600000	30.300000	28.500000	22.600000	17.400000	9.800000
1855	6.300000	4.800000	6.700000	16.500000	24.700000	25.300000	29.800000	30.400000	28.300000	22.700000	17.700000	10.200000
1856	7.000000	5.300000	7.000000	16.600000	25.000000	25.200000	29.800000	30.400000	28.300000	22.600000	17.800000	10.200000
1857	7.300000	5.700000	9.400000	16.800000	25.000000	25.200000	29.800000	30.400000	28.200000	22.200000	17.400000	10.300000
1858	7.500000	6.800000	9.600000	17.400000	25.000000	25.200000	29.800000	30.400000	28.200000	21.900000	17.200000	9.900000
1859	7.300000	7.200000	9.700000	17.600000	24.800000	25.300000	29.800000	30.200000	28.100000	21.400000	16.900000	9.700000
1860	7.300000	7.800000	10.200000	18.300000	24.800000	25.200000	29.800000	30.100000	28.000000	21.400000	16.600000	9.400000
1861	8.100000	8.700000	10.900000	18.200000	24.600000	25.000000	29.800000	30.100000	27.900000	21.300000	16.000000	8.900000
1865	0.600000	4.200000	8.600000	17.100000	27.500000	28.900000	30.700000	30.600000	28.100000	23.000000	9.300000	1.200000
1866	0.500000	3.900000	8.700000	16.200000	26.200000	28.900000	30.700000	30.600000	28.100000	22.400000	9.500000	1.200000
1867	0.400000	2.500000	7.500000	15.700000	26.500000	28.900000	30.600000	30.400000	28.200000	22.300000	9.300000	0.900000
1868	0.300000	2.200000	7.000000	15.400000	26.600000	28.700000	30.600000	30.400000	28.400000	22.300000	9.000000	0.700000
1869	0.300000	2.100000	6.400000	14.700000	26.300000	28.600000	30.400000	30.400000	28.400000	22.700000	8.900000	0.700000
1870	0.300000	2.100000	5.900000	14.200000	25.900000	28.400000	30.300000	30.200000	28.400000	22.800000	9.000000	0.600000
1871	0.300000	1.400000	4.800000	14.500000	26.400000	28.400000	30.400000	30.300000	28.500000	22.600000	11.100000	0.800000
1872	0.300000	1.200000	4.300000	14.200000	26.400000	28.300000	30.300000	30.300000	28.500000	22.400000	10.900000	0.900000
1873	0.300000	1.100000	3.400000	13.400000	26.100000	28.200000	30.100000	30.200000	28.300000	22.000000	11.000000	0.900000
1874	0.300000	0.900000	2.700000	12.700000	25.900000	27.700000	29.900000	30.200000	27.900000	21.900000	10.900000	0.900000
1875	0.300000	1.500000	2.700000	12.100000	25.200000	27.800000	29.600000	30.100000	27.700000	21.700000	10.400000	0.900000
1876	0.300000	1.200000	1.800000	11.800000	24.800000	26.700000	29.200000	29.700000	27.800000	21.300000	10.300000	0.900000
1877	0.200000	1.100000	1.500000	11.300000	24.100000	25.900000	28.200000	29.300000	27.300000	21.000000	9.900000	0.700000
1878	0.200000	0.600000	1.100000	11.300000	23.500000	25.700000	28.300000	29.400000	27.700000	21.300000	10.300000	0.800000
1879	0.200000	0.300000	1.000000	11.600000	24.200000	25.700000	28.300000	29.200000	27.900000	21.900000	10.800000	1.400000
1880	0.200000	0.300000	1.100000	12.100000	24.600000	25.600000	28.500000	29.400000	28.100000	22.200000	11.200000	1.700000
1881	0.300000	0.800000	1.500000	12.800000	24.400000	25.900000	28.700000	29.700000	28.200000	22.400000	12.500000	2.100000
1882	0.600000	1.000000	2.100000	13.000000	24.100000	26.200000	28.700000	30.000000	28.300000	22.700000	13.500000	2.800000
1883	1.200000	1.200000	2.500000	14.800000	23.700000	25.600000	28.700000	30.000000	28.400000	22.700000	14.800000	4.300000
1884	1.300000	1.300000	3.700000	15.000000	23.500000	25.600000	29.000000	30.000000	28.300000	22.800000	15.300000	5.100000
1885	1.700000	1.400000	4.700000	15.300000	23.400000	25.900000	29.100000	30.000000	28.300000	22.700000	15.900000	5.700000
1886	2.000000	1.600000	5.100000	15.500000	23.300000	26.100000	29.100000	29.800000	28.300000	22.500000	16.200000	6.100000
1887	2.900000	2.400000	4.000000	16.100000	23.900000	26.100000	29.000000	30.000000	28.400000	22.700000	16.500000	7.300000
1888	4.200000	2.700000	3.800000	15.700000	23.200000	25.600000	29.000000	30.000000	28.300000	22.800000	16.600000	8.000000
1889	4.700000	2.900000	4.200000	15.800000	23.300000	25.700000	29.000000	30.200000	28.300000	22.600000	16.800000	8.000000
1890	5.400000	3.300000	4.400000	16.200000	23.900000	25.900000	29.200000	30.200000	28.500000	22.400000	16.900000	8.200000
1891	6.000000	3.600000	6.000000	16.200000	24.400000	26.200000	29.500000	30.300000	28.400000	22.800000	17.200000	9.900000
1892	6.600000	4.500000	6.500000	16.600000	24.600000	26.200000	29.800000	30.400000	28.400000	22.900000	17.600000	10.500000
1893	7.200000	5.000000	6.900000	16.500000	24.800000	26.300000	29.900000	30.400000	28.300000	23.100000	17.800000	11.000000
1894	8.100000	5.600000	7.300000	16.400000	25.100000	26.200000	30.000000	30.400000	28.300000	22.900000	17.900000	11.100000
1899	9.000000	8.900000	10.100000	17.600000	24.800000	25.900000	29.900000	30.100000	27.800000	21.400000	16.200000	10.000000
1903	0.500000	4.400000	9.400000	17.800000	27.400000	29.000000	30.600000	30.500000	28.000000	22.300000	9.400000	1.000000
1904	0.400000	4.000000	9.200000	17.200000	26.500000	29.000000	30.600000	30.500000	28.100000	22.100000	9.600000	1.000000
1905	0.400000	3.900000	8.400000	17.000000	26.700000	29.100000	30.500000	30.400000	28.500000	22.100000	9.500000	0.900000
1906	0.300000	3.400000	7.800000	16.500000	26.800000	28.800000	30.500000	30.300000	28.600000	22.300000	9.400000	0.900000
1907	0.300000	3.000000	7.200000	15.700000	26.600000	28.600000	30.300000	30.200000	28.600000	22.500000	9.100000	0.800000
1908	0.300000	2.700000	6.600000	15.900000	26.100000	28.300000	30.300000	30.100000	28.600000	22.600000	9.200000	0.800000
1909	0.200000	2.200000	7.500000	15.500000	26.200000	28.200000	30.300000	30.200000	28.200000	22.700000	8.800000	0.800000
1910	0.200000	2.200000	7.000000	14.900000	26.300000	28.200000	30.200000	30.200000	28.100000	22.500000	9.100000	0.800000
1911	0.200000	2.200000	6.000000	14.300000	26.200000	28.300000	30.000000	30.200000	28.000000	22.200000	9.200000	0.900000
1912	0.200000	2.100000	5.200000	13.600000	25.900000	28.000000	29.700000	30.100000	27.800000	21.600000	8.900000	0.900000
1913	0.200000	2.200000	4.000000	13.000000	25.400000	27.700000	29.500000	29.900000	27.400000	21.500000	10.700000	0.700000
1914	0.200000	2.100000	3.500000	12.300000	24.900000	27.100000	28.700000	29.500000	27.600000	21.400000	10.500000	0.700000
1915	0.200000	1.900000	2.100000	11.600000	23.900000	25.800000	28.000000	29.300000	27.100000	20.700000	9.900000	0.700000
1916	0.200000	1.100000	1.900000	11.900000	23.900000	25.800000	28.000000	29.300000	27.600000	21.600000	10.400000	0.800000
1917	0.100000	0.900000	1.800000	12.400000	24.400000	25.900000	28.400000	29.300000	27.900000	22.000000	11.100000	1.800000
1918	0.200000	1.100000	1.800000	12.800000	24.800000	26.300000	28.700000	29.500000	28.100000	22.500000	12.100000	1.900000
1919	0.400000	1.400000	2.600000	13.400000	24.700000	26.300000	28.800000	29.800000	28.200000	22.700000	13.100000	2.700000
1920	0.600000	1.600000	2.900000	13.800000	24.400000	26.300000	29.000000	29.900000	28.400000	22.800000	14.100000	3.400000
1921	0.900000	1.900000	3.200000	14.600000	24.100000	26.600000	29.200000	29.900000	28.400000	22.800000	14.300000	4.000000
1922	1.400000	2.300000	3.700000	14.800000	24.200000	26.300000	29.200000	30.100000	28.300000	22.700000	15.000000	4.500000
1923	1.800000	2.500000	4.400000	15.200000	24.100000	26.300000	29.300000	30.100000	28.300000	22.800000	15.200000	4.900000
1924	2.400000	3.200000	4.800000	15.400000	24.500000	26.600000	29.400000	30.000000	28.300000	22.800000	15.600000	5.000000
1925	3.900000	3.200000	6.300000	16.200000	24.500000	26.700000	29.400000	30.200000	28.400000	23.400000	16.700000	7.600000
1926	4.800000	3.500000	6.300000	15.800000	23.600000	26.600000	29.500000	30.200000	28.400000	23.400000	16.500000	8.100000
1927	5.500000	4.000000	6.500000	15.900000	24.000000	26.600000	29.400000	30.300000	28.500000	23.400000	16.800000	8.500000
1928	6.300000	4.300000	6.600000	16.300000	24.200000	27.000000	29.500000	30.400000	28.500000	23.300000	17.000000	9.100000
1929	7.000000	4.400000	7.300000	17.100000	24.500000	27.100000	29.900000	30.300000	28.500000	23.100000	17.200000	10.200000
1930	7.700000	5.100000	7.800000	17.300000	24.800000	27.100000	30.000000	30.500000	28.400000	23.100000	17.500000	10.900000
1931	8.100000	6.400000	8.300000	17.200000	25.000000	27.200000	30.000000	30.500000	28.300000	23.000000	17.600000	11.200000
1932	8.400000	6.600000	8.700000	16.900000	25.200000	27.000000	30.200000	30.500000	28.200000	22.900000	17.600000	11.000000
1943	0.400000	4.500000	8.700000	17.700000	26.800000	29.000000	30.600000	30.300000	28.400000	22.000000	9.400000	1.000000
1944	0.300000	3.700000	8.600000	17.300000	26.800000	28.700000	30.500000	30.200000	28.500000	22.300000	9.000000	0.900000
1945	0.400000	3.200000	8.100000	16.400000	26.600000	28.400000	30.200000	30.100000	28.500000	22.500000	8.800000	1.000000
1946	0.400000	3.100000	7.500000	16.400000	26.300000	28.200000	30.300000	30.000000	28.500000	22.500000	9.100000	0.900000
1947	0.300000	2.400000	8.400000	16.000000	26.200000	28.100000	30.200000	30.100000	28.200000	22.400000	8.800000	1.000000
1948	0.300000	2.500000	7.900000	15.500000	26.300000	28.100000	30.100000	30.100000	28.100000	22.300000	8.900000	1.000000
1949	0.300000	2.400000	7.200000	14.700000	26.200000	28.100000	29.900000	30.100000	28.000000	22.100000	8.800000	1.100000
1950	0.200000	2.600000	6.400000	14.000000	26.000000	27.900000	29.500000	29.900000	27.700000	21.900000	8.900000	1.100000
1951	0.200000	2.600000	5.200000	13.400000	25.500000	27.700000	29.400000	29.700000	27.300000	21.700000	10.400000	1.000000
1952	0.200000	2.500000	4.400000	12.700000	25.100000	27.000000	28.600000	29.400000	27.500000	21.600000	10.200000	0.900000
1953	0.200000	2.200000	3.500000	12.000000	23.900000	25.900000	27.900000	29.300000	26.900000	20.600000	9.600000	0.900000
1954	0.200000	2.100000	2.800000	12.200000	23.900000	26.000000	28.100000	29.200000	27.600000	21.500000	10.400000	1.100000
1955	0.200000	1.700000	3.300000	13.000000	24.400000	26.300000	28.600000	29.400000	27.900000	22.000000	11.100000	1.700000
1956	0.200000	1.800000	3.800000	13.300000	24.600000	26.400000	28.900000	29.600000	28.000000	22.600000	12.200000	2.300000
1957	0.500000	1.900000	4.200000	13.400000	24.800000	26.800000	29.100000	29.800000	28.200000	22.800000	12.900000	2.700000
1958	0.800000	2.100000	4.400000	13.900000	24.200000	26.800000	29.200000	29.900000	28.400000	23.000000	13.900000	3.500000
1959	1.000000	2.700000	4.400000	14.700000	24.100000	26.800000	29.300000	30.100000	28.400000	22.700000	14.200000	4.200000
1960	1.200000	2.900000	4.700000	14.900000	24.500000	26.900000	29.400000	30.200000	28.300000	22.900000	14.600000	4.600000
1961	2.100000	3.700000	4.800000	15.300000	24.700000	27.000000	29.400000	30.200000	28.200000	23.200000	15.300000	5.000000
1962	2.500000	4.200000	5.600000	15.400000	24.800000	27.200000	29.500000	30.100000	28.300000	23.200000	15.600000	5.400000
1963	4.500000	4.600000	7.100000	16.400000	24.900000	27.200000	29.600000	30.400000	28.500000	23.400000	16.400000	7.900000
1964	5.000000	4.700000	7.100000	16.000000	23.900000	27.000000	29.800000	30.300000	28.400000	23.600000	16.500000	8.300000
1965	5.900000	5.100000	7.000000	16.200000	24.200000	27.100000	29.900000	30.400000	28.400000	23.700000	16.600000	8.800000
1966	6.500000	5.300000	7.500000	16.600000	24.600000	27.400000	29.800000	30.400000	28.500000	23.500000	16.700000	9.500000
1967	7.400000	5.100000	7.800000	16.900000	24.700000	27.500000	30.200000	30.400000	28.400000	23.200000	17.000000	10.700000
1968	7.800000	6.300000	8.000000	17.300000	24.900000	27.500000	30.300000	30.400000	28.400000	23.100000	17.200000	11.100000
1981	0.400000	4.600000	9.100000	18.200000	27.000000	28.800000	30.500000	30.100000	28.200000	22.000000	8.900000	1.000000
1982	0.400000	4.300000	9.000000	18.000000	26.800000	28.600000	30.300000	30.100000	28.400000	22.200000	8.900000	1.000000
1983	0.400000	3.700000	8.700000	17.300000	26.600000	28.400000	30.000000	29.800000	28.500000	22.200000	8.600000	1.000000
1984	0.400000	3.300000	8.300000	17.200000	26.400000	28.100000	30.100000	29.900000	28.400000	22.300000	8.500000	1.000000
1985	0.300000	3.000000	9.400000	16.500000	26.100000	28.000000	30.100000	30.000000	28.100000	22.100000	8.600000	1.100000
1986	0.300000	3.000000	8.700000	16.000000	26.300000	28.100000	29.900000	29.900000	27.900000	22.000000	8.700000	1.200000
1987	0.300000	2.800000	8.000000	15.500000	26.100000	28.100000	29.700000	29.800000	27.800000	22.000000	8.500000	1.100000
1988	0.300000	2.700000	7.200000	14.500000	26.100000	27.700000	29.400000	29.600000	27.600000	21.800000	8.600000	1.200000
1989	0.300000	2.800000	6.000000	13.800000	25.500000	27.300000	29.300000	29.600000	27.200000	21.600000	10.100000	1.200000
1990	0.200000	2.700000	5.300000	13.000000	25.100000	26.600000	28.700000	29.400000	27.500000	21.400000	10.000000	1.200000
1991	0.200000	2.600000	4.500000	12.700000	24.000000	25.900000	27.800000	29.200000	26.700000	20.300000	9.600000	1.100000
1992	0.300000	2.500000	4.100000	12.700000	24.000000	26.200000	28.300000	29.200000	27.400000	21.500000	10.300000	1.200000
1993	0.200000	2.800000	4.300000	13.700000	24.000000	26.700000	28.700000	29.400000	27.800000	22.000000	11.200000	2.000000
1994	0.300000	3.000000	4.900000	14.100000	24.300000	27.000000	29.000000	29.700000	28.000000	22.600000	11.900000	2.200000
1995	0.600000	3.200000	5.300000	14.000000	24.300000	27.200000	29.300000	29.800000	28.200000	22.900000	12.900000	2.700000
1996	1.000000	3.100000	5.800000	14.700000	24.100000	27.300000	29.400000	29.900000	28.300000	23.000000	13.600000	3.500000
1997	1.200000	3.800000	5.200000	14.800000	23.900000	27.300000	29.500000	30.100000	28.200000	22.900000	14.100000	4.100000
1998	1.300000	4.200000	5.500000	14.900000	24.500000	27.400000	29.500000	30.200000	28.200000	23.000000	14.500000	4.600000
1999	2.300000	4.400000	5.800000	15.300000	24.700000	27.500000	29.700000	30.200000	28.200000	23.000000	15.100000	5.200000
2000	2.800000	4.900000	6.300000	15.400000	24.800000	27.600000	29.700000	30.200000	28.300000	23.100000	15.300000	5.400000
2001	4.600000	5.300000	7.500000	16.400000	24.900000	27.600000	29.900000	30.300000	28.400000	23.500000	16.100000	7.900000
2002	5.000000	5.400000	7.700000	16.100000	23.900000	27.600000	30.100000	30.300000	28.300000	23.400000	15.900000	8.500000
2003	6.200000	5.400000	7.800000	16.200000	24.200000	27.400000	30.000000	30.400000	28.400000	23.400000	16.000000	8.900000
2004	6.600000	5.600000	7.900000	16.600000	24.500000	27.600000	30.000000	30.400000	28.400000	23.500000	16.300000	9.600000
2005	7.200000	6.400000	8.500000	16.900000	24.800000	27.700000	30.200000	30.500000	28.400000	23.300000	16.400000	10.300000
2006	7.600000	6.900000	8.800000	17.200000	24.800000	27.700000	30.400000	30.500000	28.400000	23.200000	16.400000	10.900000
2019	0.400000	4.800000	9.400000	18.300000	27.000000	28.500000	30.200000	29.800000	28.000000	21.600000	8.500000	1.000000
2020	0.400000	4.400000	9.500000	18.400000	26.700000	28.400000	30.000000	29.700000	28.200000	21.900000	8.600000	1.100000
2021	0.400000	3.900000	9.300000	18.000000	26.500000	28.100000	30.000000	29.300000	28.300000	21.900000	8.400000	1.100000
2022	0.500000	3.700000	8.800000	17.800000	26.400000	27.800000	29.800000	29.400000	28.200000	22.100000	8.300000	1.000000
2023	0.300000	3.100000	9.800000	17.000000	26.300000	28.000000	29.800000	29.500000	27.800000	21.900000	7.800000	1.100000
2024	0.300000	3.300000	9.500000	16.400000	26.100000	27.900000	29.700000	29.400000	27.700000	21.900000	8.400000	1.400000
2025	0.300000	3.400000	9.000000	15.800000	26.100000	27.700000	29.500000	29.400000	27.500000	21.700000	8.300000	1.300000
2026	0.300000	3.300000	8.000000	15.000000	26.000000	27.300000	29.400000	29.200000	27.100000	21.400000	8.200000	1.200000
2027	0.400000	2.900000	7.000000	14.000000	25.500000	27.000000	29.200000	29.100000	27.000000	21.300000	9.800000	1.200000
2028	0.300000	2.800000	6.500000	13.400000	24.900000	26.400000	28.600000	28.900000	27.300000	21.000000	9.600000	1.300000
2029	0.300000	2.900000	5.400000	13.000000	24.000000	25.800000	27.900000	28.700000	26.600000	20.000000	9.600000	1.100000
2030	0.300000	2.800000	5.000000	13.000000	23.900000	26.200000	28.400000	29.000000	27.200000	21.300000	10.000000	1.400000
2031	0.300000	3.500000	5.200000	13.800000	23.800000	26.800000	28.700000	29.500000	27.600000	21.900000	10.800000	2.000000
2032	0.400000	3.500000	5.700000	14.000000	23.900000	27.100000	29.000000	29.600000	27.900000	22.500000	11.700000	2.400000
2033	0.600000	3.800000	6.300000	14.200000	23.800000	27.500000	29.400000	29.800000	28.100000	22.900000	12.500000	2.900000
2034	1.000000	3.900000	6.600000	14.400000	23.900000	27.500000	29.500000	30.000000	28.200000	22.800000	13.300000	3.400000
2035	1.200000	5.300000	5.900000	14.500000	23.800000	27.600000	29.600000	30.000000	28.100000	22.800000	13.700000	4.200000
2036	1.500000	5.200000	6.500000	14.800000	24.300000	27.600000	29.700000	30.100000	28.000000	22.900000	14.300000	4.900000
2037	2.400000	5.600000	6.500000	15.000000	24.500000	27.800000	29.700000	30.100000	28.100000	22.800000	14.600000	5.100000
2038	2.900000	5.900000	6.500000	15.200000	24.500000	27.900000	29.900000	30.200000	28.200000	23.100000	14.800000	5.300000
2039	4.600000	5.700000	8.200000	16.100000	24.300000	27.700000	30.100000	30.300000	28.200000	22.800000	15.400000	7.700000
2040	5.300000	5.900000	7.900000	15.900000	23.600000	27.500000	30.200000	30.300000	28.200000	22.900000	15.400000	7.900000
2041	6.200000	6.200000	8.100000	16.000000	24.100000	27.700000	30.200000	30.400000	28.300000	23.300000	15.200000	8.600000
2042	6.600000	6.300000	8.100000	16.300000	24.500000	27.900000	30.200000	30.400000	28.400000	23.400000	15.700000	9.200000
2043	6.900000	6.900000	8.700000	16.600000	24.700000	28.000000	30.200000	30.500000	28.400000	23.100000	15.700000	10.300000
2044	7.900000	7.400000	8.900000	16.900000	24.600000	27.900000	30.300000	30.400000	28.300000	23.000000	15.700000	11.000000
2045	8.500000	7.700000	9.200000	17.100000	24.900000	27.900000	30.400000	30.400000	28.400000	22.800000	15.800000	11.300000
2057	0.900000	4.900000	11.800000	19.200000	26.400000	28.000000	29.900000	29.000000	27.600000	21.100000	6.800000	1.500000
2058	0.900000	4.500000	11.600000	19.200000	26.200000	27.900000	29.800000	28.900000	27.800000	21.300000	7.200000	1.400000
2059	0.900000	4.200000	11.400000	19.200000	26.000000	27.500000	29.700000	28.800000	27.800000	21.500000	7.100000	1.300000
2060	0.900000	4.100000	11.100000	18.900000	25.800000	27.400000	29.700000	28.900000	27.800000	21.600000	7.200000	1.300000
2061	0.600000	3.200000	11.900000	18.400000	25.700000	27.300000	29.500000	28.700000	27.300000	21.000000	6.900000	1.300000
2062	0.700000	3.100000	11.400000	17.900000	25.700000	27.000000	29.400000	28.600000	27.100000	20.900000	7.000000	1.300000
2063	0.700000	3.200000	10.600000	17.300000	25.600000	26.800000	29.300000	28.500000	26.900000	20.800000	7.100000	1.300000
2064	0.700000	2.900000	9.800000	16.500000	25.500000	26.600000	29.200000	28.400000	26.800000	20.500000	7.000000	1.300000
2065	0.600000	4.100000	8.200000	15.100000	24.800000	26.400000	29.000000	28.200000	26.700000	20.600000	8.600000	1.500000
2066	0.600000	3.800000	7.900000	14.300000	24.500000	26.100000	28.600000	28.400000	26.700000	20.300000	8.700000	1.600000
2067	0.600000	3.700000	6.800000	14.100000	23.600000	25.400000	28.200000	28.300000	26.200000	19.100000	9.100000	1.500000
2068	0.600000	3.800000	5.900000	14.100000	23.500000	26.100000	28.600000	28.800000	26.900000	20.500000	9.300000	1.900000
2069	0.900000	5.000000	6.200000	14.100000	23.300000	26.600000	28.900000	29.200000	27.500000	21.900000	10.800000	2.100000
2070	0.900000	5.200000	6.400000	14.100000	23.200000	27.100000	29.100000	29.400000	27.800000	22.300000	11.100000	2.300000
2071	0.900000	5.600000	6.900000	14.500000	23.300000	27.400000	29.200000	29.500000	27.900000	22.400000	11.900000	2.900000
2072	1.000000	6.000000	7.300000	14.800000	23.400000	27.600000	29.300000	29.700000	28.000000	22.500000	12.600000	3.300000
2073	1.200000	6.800000	7.100000	14.700000	23.600000	27.700000	29.700000	29.800000	27.900000	22.600000	13.500000	4.600000
2074	1.700000	7.000000	6.900000	14.900000	23.500000	27.700000	29.700000	29.900000	27.900000	22.600000	14.500000	5.200000
2075	2.200000	7.000000	7.200000	14.900000	23.400000	27.800000	29.700000	30.000000	27.900000	22.800000	14.700000	5.600000
2076	2.900000	7.300000	7.200000	15.300000	23.500000	27.800000	29.900000	30.100000	28.000000	22.900000	14.900000	6.200000
2077	4.600000	7.200000	9.400000	15.500000	23.100000	27.800000	30.100000	30.100000	28.100000	22.900000	15.500000	8.600000
2078	4.900000	7.600000	9.300000	15.300000	23.000000	27.700000	30.200000	30.200000	28.100000	22.700000	15.300000	8.900000
2079	6.000000	7.300000	9.500000	15.300000	23.300000	27.700000	30.300000	30.300000	28.300000	23.200000	15.200000	9.100000
2080	6.900000	7.200000	9.400000	15.700000	23.500000	28.000000	30.300000	30.300000	28.400000	23.200000	14.900000	9.900000
2081	6.700000	6.100000	9.500000	16.400000	23.800000	28.100000	30.300000	30.400000	28.300000	23.000000	15.000000	10.100000
2082	7.500000	6.400000	9.500000	16.300000	24.000000	28.100000	30.300000	30.400000	28.400000	22.800000	15.200000	10.600000
2083	8.700000	7.700000	9.500000	16.200000	24.100000	28.100000	30.400000	30.500000	28.400000	22.800000	15.300000	10.900000
2096	0.900000	4.900000	12.100000	19.600000	25.900000	27.300000	29.800000	28.300000	27.100000	20.800000	6.800000	1.600000
2097	0.900000	4.400000	11.500000	19.300000	25.800000	26.900000	29.500000	28.200000	27.000000	20.800000	7.200000	1.600000
2098	0.900000	4.300000	11.100000	19.200000	25.700000	27.200000	29.500000	28.200000	27.000000	20.900000	7.100000	1.400000
2099	0.900000	3.400000	12.100000	18.600000	25.600000	26.900000	29.200000	28.100000	26.700000	20.500000	6.800000	1.300000
2100	0.800000	3.500000	11.700000	18.200000	25.500000	26.700000	29.000000	27.900000	26.600000	20.300000	6.800000	1.500000
2101	0.800000	3.500000	11.200000	17.100000	25.400000	26.400000	28.900000	27.800000	26.400000	20.100000	6.900000	1.500000
2102	0.800000	3.200000	10.200000	16.500000	25.200000	26.200000	28.900000	27.800000	26.400000	19.800000	7.000000	1.400000
2103	0.800000	4.300000	9.000000	15.700000	24.800000	26.100000	28.700000	27.700000	26.200000	20.200000	8.800000	1.600000
2104	0.700000	4.200000	8.700000	14.800000	24.100000	25.900000	28.400000	28.100000	26.400000	19.700000	8.800000	1.700000
2105	0.600000	4.200000	7.700000	14.100000	22.800000	25.300000	27.900000	27.900000	25.200000	18.900000	9.000000	1.600000
2106	0.700000	4.200000	6.800000	14.300000	22.800000	25.900000	28.400000	28.400000	26.800000	19.900000	9.000000	1.900000
2107	0.900000	5.700000	7.000000	14.100000	22.900000	26.600000	29.000000	28.900000	27.200000	21.300000	10.700000	2.100000
2108	1.000000	5.900000	6.900000	14.300000	23.000000	27.000000	29.200000	29.200000	27.600000	21.700000	11.100000	2.500000
2109	1.100000	6.400000	7.300000	14.800000	23.000000	27.300000	29.200000	29.400000	27.800000	22.100000	11.800000	2.900000
2110	1.300000	7.000000	7.400000	14.900000	23.000000	27.600000	29.500000	29.600000	27.800000	22.100000	12.600000	3.400000
2111	1.300000	7.600000	7.800000	15.200000	23.500000	27.600000	29.700000	29.700000	27.900000	22.300000	13.600000	4.700000
2112	1.700000	7.800000	7.800000	15.500000	23.600000	27.700000	29.600000	29.700000	27.800000	22.400000	14.200000	5.400000
2113	2.700000	8.000000	8.100000	16.300000	24.300000	27.900000	29.700000	29.900000	27.700000	22.700000	14.600000	5.800000
2114	3.300000	8.200000	7.600000	16.100000	24.500000	27.800000	29.900000	29.900000	27.900000	23.200000	14.800000	6.300000
2115	5.000000	8.000000	10.200000	16.300000	24.200000	27.900000	30.100000	30.000000	28.000000	23.300000	15.700000	8.600000
2116	5.300000	8.000000	10.100000	16.200000	23.500000	27.700000	30.200000	30.100000	27.800000	23.400000	15.600000	9.000000
2117	6.900000	7.900000	10.000000	16.000000	24.300000	27.700000	30.300000	30.200000	28.100000	23.400000	15.500000	9.400000
2118	7.500000	7.400000	9.900000	15.900000	24.600000	28.100000	30.400000	30.300000	28.300000	23.300000	15.500000	9.700000
2134	1.300000	5.400000	12.500000	19.400000	26.100000	26.600000	29.100000	26.700000	25.700000	19.300000	7.000000	1.800000
2135	1.200000	5.200000	11.900000	19.200000	25.600000	26.300000	29.000000	26.700000	25.900000	19.400000	7.500000	1.800000
2136	1.200000	5.200000	11.500000	18.900000	25.500000	26.200000	29.000000	26.800000	25.700000	19.200000	7.400000	1.700000
2137	1.000000	4.000000	12.100000	18.700000	25.300000	26.500000	28.800000	26.700000	25.600000	18.800000	6.700000	1.500000
2138	1.000000	4.200000	12.000000	18.700000	25.200000	26.400000	28.700000	26.700000	25.200000	18.700000	6.900000	1.600000
2139	1.000000	4.200000	11.500000	17.900000	25.000000	26.300000	28.600000	27.200000	25.200000	18.700000	7.100000	1.600000
2140	0.900000	3.900000	11.200000	17.200000	24.500000	26.200000	28.500000	27.500000	25.200000	18.500000	7.400000	1.600000
2141	0.900000	4.600000	9.300000	16.000000	24.000000	26.200000	28.300000	27.400000	25.200000	18.800000	9.100000	1.700000
2142	0.800000	4.500000	9.300000	14.700000	23.400000	26.000000	28.300000	27.500000	25.000000	18.500000	9.300000	1.800000
2143	0.800000	4.400000	8.400000	14.400000	22.500000	25.200000	27.700000	27.600000	24.100000	18.200000	9.000000	1.700000
2144	0.800000	4.600000	8.500000	14.400000	23.000000	25.900000	28.100000	28.000000	25.700000	18.900000	9.200000	1.800000
2145	1.300000	6.700000	7.600000	14.800000	22.900000	26.700000	28.400000	28.500000	26.700000	20.300000	11.300000	2.200000
2146	1.300000	6.900000	7.700000	15.400000	23.100000	27.000000	29.400000	28.900000	27.000000	21.100000	11.600000	2.600000
2147	1.500000	7.100000	7.400000	15.300000	23.200000	27.100000	29.600000	29.100000	27.300000	21.400000	11.900000	3.100000
2148	1.700000	7.800000	7.600000	15.500000	23.400000	27.400000	29.700000	29.300000	27.500000	21.600000	12.600000	3.400000
2149	1.500000	8.200000	8.400000	15.900000	23.900000	27.800000	30.000000	29.500000	27.400000	21.700000	13.900000	4.700000
2150	2.000000	8.500000	8.400000	16.200000	23.900000	27.700000	30.000000	29.500000	27.300000	21.800000	14.500000	5.400000
2151	2.900000	8.800000	9.100000	16.400000	24.000000	27.900000	30.200000	29.600000	27.300000	22.500000	15.300000	5.900000
2152	3.600000	8.900000	9.100000	16.400000	23.900000	27.900000	30.200000	29.700000	27.500000	23.100000	15.500000	6.300000
2153	5.800000	8.500000	10.600000	16.700000	23.800000	27.800000	30.100000	29.900000	27.500000	23.500000	16.300000	8.700000
2154	7.100000	8.600000	10.600000	16.200000	23.400000	27.800000	30.200000	30.000000	27.200000	23.600000	16.300000	9.100000
2155	7.700000	8.600000	10.600000	16.300000	23.500000	28.000000	30.300000	30.000000	27.700000	23.500000	16.400000	9.700000
2156	8.000000	8.400000	10.500000	16.400000	23.900000	28.100000	30.400000	30.200000	27.900000	23.700000	16.300000	9.900000
2172	1.600000	5.900000	13.300000	19.900000	26.500000	26.600000	29.300000	26.800000	25.800000	19.600000	7.100000	2.000000
2173	1.500000	5.700000	12.600000	19.600000	26.300000	26.100000	28.900000	26.900000	25.400000	19.800000	7.200000	1.900000
2174	1.500000	5.500000	12.300000	19.500000	26.100000	26.400000	28.800000	26.800000	25.400000	19.700000	7.200000	1.900000
2175	1.200000	4.700000	12.900000	19.400000	25.700000	26.600000	28.700000	26.700000	25.300000	18.900000	6.600000	1.700000
2176	1.200000	5.100000	12.600000	19.100000	25.700000	26.600000	28.600000	26.700000	25.300000	18.900000	6.700000	1.700000
2177	1.300000	4.900000	12.200000	18.700000	25.400000	26.700000	28.600000	27.200000	25.100000	18.900000	7.300000	1.800000
2178	1.200000	4.600000	12.200000	18.200000	24.700000	26.500000	28.500000	27.200000	24.800000	18.600000	7.500000	1.600000
2179	1.000000	5.100000	10.200000	17.100000	24.400000	26.200000	28.500000	27.400000	25.000000	19.100000	9.300000	1.900000
2180	1.000000	5.100000	9.700000	16.000000	23.900000	26.100000	28.300000	27.600000	24.300000	19.000000	9.200000	1.800000
2181	0.900000	4.900000	9.500000	14.900000	23.200000	25.500000	28.000000	27.400000	24.000000	18.700000	9.100000	1.800000
2182	0.900000	5.100000	9.700000	15.000000	23.200000	26.200000	28.400000	27.900000	25.100000	19.300000	9.400000	1.900000
2183	1.600000	7.700000	9.200000	15.900000	23.500000	26.900000	29.000000	28.400000	26.600000	20.700000	11.000000	2.400000
2184	1.600000	7.800000	8.600000	16.100000	23.900000	27.100000	29.400000	28.700000	27.100000	21.300000	11.600000	2.700000
2185	1.800000	8.100000	8.600000	15.900000	23.900000	27.400000	29.800000	28.900000	27.300000	22.000000	12.000000	3.200000
2186	1.900000	8.200000	8.600000	16.100000	24.000000	27.700000	30.000000	29.300000	27.500000	22.100000	12.500000	3.400000
2187	1.900000	8.500000	9.000000	16.500000	24.200000	27.900000	30.100000	29.500000	27.500000	22.500000	13.400000	4.300000
2188	2.700000	8.900000	9.000000	16.700000	24.300000	27.900000	30.200000	29.700000	27.300000	22.500000	14.400000	5.400000
2189	3.500000	9.400000	9.700000	16.900000	24.200000	27.900000	30.200000	29.700000	27.400000	23.200000	15.000000	5.800000
2190	4.100000	9.900000	10.200000	17.100000	24.300000	28.000000	30.300000	29.800000	27.600000	23.800000	15.600000	6.100000
2191	6.900000	8.900000	11.300000	17.300000	24.100000	28.000000	30.300000	30.000000	27.500000	23.900000	16.500000	9.000000
2192	7.700000	9.200000	11.500000	16.600000	24.000000	27.900000	30.300000	30.000000	27.300000	24.000000	16.700000	9.400000
2193	8.300000	9.200000	11.700000	16.600000	23.900000	28.200000	30.400000	30.000000	28.000000	24.100000	16.800000	9.800000
2194	8.600000	9.200000	11.500000	16.700000	24.200000	28.200000	30.400000	30.300000	27.900000	24.100000	16.800000	10.100000
2210	2.400000	7.600000	14.000000	21.300000	26.900000	26.700000	29.300000	26.900000	25.900000	20.000000	7.000000	3.100000
2211	2.100000	6.900000	13.800000	20.900000	26.700000	26.200000	29.100000	27.100000	25.600000	20.000000	6.800000	3.000000
2212	2.100000	6.600000	13.600000	20.500000	26.400000	26.500000	28.900000	27.200000	25.400000	19.900000	6.400000	3.000000
2213	2.200000	6.800000	13.600000	19.900000	26.400000	26.800000	29.100000	27.200000	25.500000	19.800000	7.900000	3.500000
2214	2.300000	6.800000	13.300000	19.700000	26.300000	26.800000	29.000000	27.200000	25.600000	19.700000	8.200000	3.600000
2215	2.000000	6.700000	13.000000	19.400000	26.100000	26.800000	28.900000	27.400000	25.500000	19.400000	8.400000	3.400000
2216	2.100000	6.700000	12.600000	18.800000	25.600000	26.600000	28.800000	27.300000	25.300000	19.100000	8.700000	3.100000
2217	2.600000	7.100000	11.900000	18.100000	25.200000	26.500000	28.700000	27.400000	25.200000	19.100000	9.300000	2.700000
2218	2.300000	6.800000	11.900000	17.200000	24.900000	26.300000	28.700000	27.500000	24.800000	19.400000	9.200000	2.500000
2219	2.100000	6.700000	11.900000	16.500000	24.000000	26.100000	28.400000	27.400000	23.800000	19.500000	9.200000	2.200000
2220	2.200000	6.600000	11.400000	16.000000	24.400000	26.400000	28.800000	27.800000	25.600000	19.800000	9.900000	2.500000
2221	2.400000	7.900000	10.700000	16.700000	24.900000	27.000000	29.200000	28.500000	26.700000	21.000000	11.600000	2.600000
2222	2.600000	8.200000	11.200000	16.800000	25.000000	27.500000	29.500000	28.900000	27.200000	21.800000	11.700000	2.900000
2223	2.600000	8.200000	11.000000	16.800000	25.200000	27.700000	29.800000	29.100000	27.300000	22.300000	11.900000	3.300000
2224	2.800000	8.600000	10.400000	16.800000	25.100000	27.900000	30.100000	29.500000	27.500000	22.700000	12.400000	3.800000
2225	3.700000	8.700000	10.800000	16.900000	25.300000	28.000000	30.100000	29.600000	27.700000	22.900000	13.300000	5.500000
2226	4.200000	9.600000	10.900000	17.000000	25.100000	28.000000	30.100000	29.600000	27.600000	23.100000	14.300000	6.300000
2227	5.200000	10.200000	11.300000	17.300000	24.900000	28.000000	30.300000	29.800000	27.300000	23.400000	15.200000	6.900000
2228	5.900000	10.400000	11.800000	17.800000	24.600000	28.100000	30.300000	29.800000	27.500000	24.200000	15.600000	7.300000
2229	6.600000	9.900000	12.600000	17.700000	24.700000	28.100000	30.300000	30.000000	27.700000	24.400000	16.300000	8.900000
2230	7.600000	10.100000	12.600000	17.400000	24.600000	28.000000	30.400000	29.900000	27.700000	24.700000	16.800000	9.800000
2231	8.000000	10.600000	12.600000	16.900000	24.600000	28.000000	30.400000	30.000000	28.100000	24.800000	16.900000	10.500000
2232	8.600000	10.800000	12.400000	16.800000	24.700000	28.100000	30.400000	30.100000	28.300000	24.700000	17.100000	10.600000
2252	2.600000	7.200000	13.900000	19.700000	26.500000	26.800000	29.100000	27.500000	25.600000	19.900000	8.200000	3.600000
2253	2.600000	7.400000	13.500000	19.600000	26.300000	26.700000	29.000000	27.500000	25.600000	19.700000	8.400000	3.700000
2254	2.600000	7.200000	13.100000	19.200000	26.000000	26.700000	29.000000	27.400000	25.600000	19.600000	8.500000	3.600000
2255	3.200000	7.700000	12.500000	18.500000	25.700000	26.300000	29.000000	27.400000	25.500000	19.400000	9.100000	3.000000
2256	3.200000	7.600000	12.500000	17.900000	25.300000	26.200000	28.700000	27.700000	25.100000	19.300000	9.400000	2.900000
2257	2.800000	7.400000	12.300000	17.100000	24.400000	26.000000	28.700000	27.500000	24.200000	19.500000	9.400000	2.800000
2258	2.700000	7.700000	12.000000	16.500000	24.700000	26.600000	29.000000	28.000000	26.000000	19.900000	10.200000	2.900000
2259	2.800000	8.800000	11.600000	17.500000	25.400000	27.100000	29.200000	28.700000	26.800000	21.400000	11.300000	3.000000
2260	2.900000	9.000000	11.700000	17.500000	25.400000	27.500000	29.600000	29.100000	27.100000	22.100000	11.600000	3.100000
2261	3.100000	8.800000	12.000000	17.300000	25.500000	27.700000	30.000000	29.300000	27.400000	22.600000	12.000000	3.300000
2262	3.300000	8.900000	12.000000	17.400000	25.600000	27.900000	30.100000	29.500000	27.600000	23.100000	12.300000	3.600000
2263	3.800000	9.500000	11.500000	17.300000	25.500000	28.000000	30.100000	29.600000	27.800000	23.500000	13.500000	4.900000
2264	4.400000	10.000000	11.600000	17.700000	25.400000	28.000000	30.100000	29.700000	27.700000	23.500000	14.200000	6.100000
2265	5.300000	10.900000	12.300000	17.800000	25.200000	28.100000	30.200000	29.800000	27.500000	23.600000	15.100000	6.900000
2266	6.100000	11.100000	12.500000	18.000000	24.700000	28.000000	30.300000	29.800000	27.700000	23.700000	15.500000	7.600000
2290	3.000000	7.600000	14.000000	19.600000	26.300000	26.400000	29.300000	27.600000	25.700000	20.100000	8.400000	3.800000
2291	3.200000	7.700000	13.900000	19.500000	26.200000	26.500000	29.300000	27.600000	25.800000	20.000000	8.500000	3.600000
2292	3.300000	7.800000	13.300000	19.500000	26.000000	26.300000	29.100000	27.700000	25.700000	19.700000	8.700000	3.700000
2293	4.000000	8.500000	12.800000	18.800000	25.800000	26.200000	29.000000	27.600000	25.600000	19.500000	8.900000	3.200000
2294	3.900000	8.100000	12.800000	18.200000	25.400000	26.000000	28.600000	27.600000	25.100000	19.300000	8.900000	3.300000
2295	3.800000	8.100000	12.800000	17.500000	24.600000	25.800000	28.800000	27.500000	24.200000	19.300000	9.200000	3.000000
2296	3.700000	8.400000	12.100000	16.900000	25.000000	26.500000	29.100000	28.100000	25.900000	20.000000	9.600000	3.200000
2297	3.500000	9.700000	12.300000	18.000000	25.400000	27.200000	29.200000	28.900000	26.800000	21.600000	10.800000	3.100000
2298	3.500000	9.900000	12.100000	17.800000	25.600000	27.400000	29.400000	29.200000	27.200000	22.200000	11.000000	3.100000
2299	3.400000	9.600000	12.400000	17.800000	25.700000	27.700000	29.800000	29.300000	27.300000	22.800000	11.600000	3.300000
2300	3.300000	9.700000	12.500000	17.800000	25.600000	27.900000	30.100000	29.400000	27.600000	23.200000	12.000000	3.300000
2301	4.000000	9.800000	11.900000	17.700000	25.600000	28.000000	30.200000	29.500000	27.800000	23.500000	13.100000	4.700000
2302	4.300000	10.100000	12.000000	17.700000	25.400000	28.100000	30.200000	29.600000	27.700000	23.600000	14.100000	5.900000
2303	5.400000	11.000000	12.600000	18.000000	25.200000	28.100000	30.300000	29.700000	27.400000	23.700000	14.500000	6.800000
2329	3.600000	7.800000	13.700000	19.300000	25.700000	26.300000	29.400000	27.700000	25.900000	19.900000	8.800000	3.700000
2330	3.700000	8.000000	13.400000	19.100000	25.800000	26.200000	29.300000	27.800000	25.700000	19.900000	8.800000	3.700000
2331	5.000000	9.100000	13.200000	18.800000	25.500000	26.100000	29.100000	27.700000	25.600000	19.600000	9.000000	3.300000
2332	4.800000	8.700000	13.000000	18.500000	25.400000	25.900000	28.700000	27.700000	25.200000	19.300000	8.900000	3.400000
2333	4.600000	8.900000	12.700000	17.600000	24.500000	25.700000	28.700000	27.300000	24.000000	19.100000	8.700000	3.200000
2334	4.400000	8.800000	12.300000	17.100000	25.000000	26.500000	29.000000	28.300000	25.900000	20.200000	9.200000	3.200000
2335	4.200000	10.300000	12.800000	18.200000	25.300000	27.100000	29.300000	28.900000	26.700000	21.600000	10.800000	3.200000
2336	3.900000	10.500000	12.700000	18.400000	25.500000	27.400000	29.500000	29.200000	27.100000	22.300000	10.900000	3.200000
2337	3.700000	10.500000	12.800000	18.300000	25.500000	27.700000	29.600000	29.500000	27.300000	22.800000	11.200000	3.200000
2338	3.800000	10.400000	13.000000	18.200000	25.400000	27.900000	29.900000	29.400000	27.500000	23.200000	11.600000	3.300000
2339	4.100000	10.300000	12.600000	18.000000	25.600000	28.100000	30.200000	29.500000	27.700000	23.500000	12.300000	4.400000
2340	4.400000	10.600000	12.600000	18.300000	25.300000	28.100000	30.100000	29.600000	27.600000	23.600000	13.300000	5.200000
2341	5.400000	11.100000	12.900000	18.200000	25.000000	28.100000	30.100000	29.600000	27.400000	23.600000	14.300000	6.600000
2342	6.400000	11.500000	13.200000	18.300000	24.800000	28.100000	30.100000	29.800000	27.700000	24.100000	14.600000	7.300000
2367	4.700000	8.100000	13.800000	18.900000	25.700000	26.300000	29.300000	27.600000	25.800000	19.800000	8.800000	3.500000
2368	4.800000	8.200000	13.400000	18.600000	25.600000	26.100000	29.200000	27.700000	25.700000	19.800000	9.000000	3.500000
2369	5.300000	8.600000	13.300000	18.500000	25.300000	26.100000	29.100000	27.700000	25.500000	20.100000	9.200000	3.600000
2370	5.200000	9.100000	13.000000	18.000000	25.000000	25.900000	29.000000	27.700000	25.100000	19.800000	9.000000	3.800000
2371	5.200000	9.500000	12.700000	17.800000	24.600000	25.400000	28.500000	27.400000	23.800000	19.500000	8.600000	3.800000
2372	5.200000	9.500000	13.100000	17.400000	25.000000	26.500000	28.900000	28.300000	25.600000	20.300000	9.200000	3.700000
2373	5.100000	10.600000	13.100000	18.300000	25.100000	26.900000	29.200000	28.800000	26.600000	22.000000	10.600000	3.000000
2374	4.900000	10.800000	13.400000	18.400000	25.300000	27.300000	29.400000	29.300000	26.900000	22.800000	10.800000	3.100000
2375	5.000000	10.800000	13.400000	18.300000	25.300000	27.500000	29.700000	29.500000	27.100000	23.200000	10.900000	3.100000
2376	5.200000	10.600000	13.400000	18.400000	25.300000	27.700000	30.000000	29.500000	27.200000	23.300000	11.100000	3.300000
2377	4.400000	10.400000	12.700000	18.200000	25.200000	27.800000	30.100000	29.400000	27.500000	23.700000	11.600000	3.700000
2378	5.000000	10.600000	12.800000	18.300000	24.800000	27.800000	30.000000	29.500000	27.300000	23.600000	12.600000	4.200000
2379	6.400000	11.300000	13.600000	18.200000	24.700000	28.000000	30.100000	29.500000	27.200000	23.800000	13.500000	5.800000
2380	7.300000	11.400000	13.900000	18.500000	24.600000	27.900000	30.100000	29.500000	27.500000	24.300000	13.600000	6.900000
2405	5.000000	8.200000	13.600000	18.800000	25.800000	26.300000	29.300000	27.700000	25.400000	19.800000	8.700000	3.500000
2406	5.000000	8.500000	13.500000	18.400000	25.500000	25.900000	29.300000	27.600000	25.600000	19.500000	8.900000	3.500000
2407	5.400000	8.700000	13.300000	18.300000	25.400000	25.900000	29.100000	27.700000	25.200000	19.700000	8.800000	3.600000
2408	5.500000	9.400000	13.100000	17.900000	25.000000	25.900000	29.000000	27.700000	24.800000	19.500000	9.400000	3.800000
2409	5.600000	9.600000	13.000000	17.500000	24.700000	25.400000	28.400000	27.300000	23.700000	18.900000	9.000000	3.800000
2410	5.800000	9.900000	13.300000	17.800000	24.900000	26.300000	29.000000	28.500000	25.400000	20.400000	9.100000	3.800000
2411	6.000000	11.100000	13.600000	18.600000	25.100000	26.800000	29.200000	28.800000	26.300000	21.700000	10.500000	3.200000
2412	5.400000	11.100000	13.500000	18.700000	25.300000	27.100000	29.400000	29.100000	26.700000	22.600000	10.600000	3.100000
2413	5.100000	11.100000	13.800000	18.800000	25.200000	27.300000	29.700000	29.400000	26.700000	23.000000	10.700000	3.100000
2414	5.300000	10.900000	13.700000	18.700000	25.000000	27.500000	29.900000	29.400000	26.800000	23.200000	10.700000	3.300000
2415	5.000000	10.700000	13.300000	18.400000	25.000000	27.600000	30.000000	29.300000	26.900000	23.000000	11.200000	3.500000
2416	5.300000	11.100000	13.500000	18.300000	24.500000	27.400000	29.900000	29.400000	26.700000	22.900000	12.100000	3.900000
2417	6.500000	11.500000	13.600000	18.500000	24.400000	27.700000	30.200000	29.300000	26.900000	23.200000	13.100000	5.100000
2418	7.500000	11.600000	13.900000	18.800000	24.500000	27.700000	30.000000	29.600000	27.300000	23.700000	13.400000	6.500000
2419	7.900000	11.600000	15.000000	19.000000	24.300000	27.700000	29.900000	29.600000	27.300000	24.100000	13.800000	8.200000
2444	5.300000	8.700000	13.700000	18.400000	25.400000	25.700000	29.200000	27.600000	25.300000	18.500000	8.800000	3.400000
2445	5.700000	8.700000	13.300000	18.200000	25.400000	25.500000	29.100000	27.500000	24.900000	18.700000	8.800000	3.400000
2446	5.800000	9.000000	13.200000	18.100000	25.200000	25.300000	29.100000	27.700000	24.500000	19.400000	9.100000	3.800000
2447	6.400000	9.900000	13.100000	17.700000	24.900000	25.000000	28.700000	27.500000	23.500000	18.400000	9.100000	4.000000
2448	6.700000	10.200000	13.500000	18.100000	24.900000	25.900000	29.100000	28.400000	25.100000	20.200000	9.200000	4.100000
2449	6.300000	11.400000	13.900000	18.900000	24.800000	26.300000	29.500000	28.900000	26.000000	21.300000	10.500000	3.500000
2450	6.000000	11.600000	14.000000	18.800000	24.800000	26.600000	29.700000	28.900000	26.200000	22.000000	10.500000	3.200000
2451	5.800000	11.500000	14.000000	18.900000	24.900000	27.000000	29.700000	29.100000	26.300000	22.500000	10.800000	3.200000
2452	5.600000	11.500000	14.000000	19.100000	24.900000	27.100000	29.800000	29.100000	26.200000	22.600000	10.900000	3.300000
2453	5.800000	11.500000	13.800000	18.900000	24.700000	27.200000	30.000000	29.200000	26.200000	22.400000	11.500000	3.800000
2454	5.900000	11.600000	13.900000	18.900000	24.500000	27.100000	30.000000	29.400000	26.100000	22.200000	12.300000	4.300000
2455	6.500000	11.900000	14.100000	18.800000	24.400000	27.300000	30.100000	29.400000	26.200000	22.400000	12.900000	4.800000
2456	7.300000	12.000000	14.100000	18.900000	24.800000	27.300000	29.900000	29.500000	26.600000	22.900000	13.400000	6.000000
2457	7.400000	12.000000	15.100000	18.800000	24.600000	27.300000	30.200000	29.500000	26.700000	23.100000	13.700000	7.600000
2458	7.500000	11.700000	15.100000	18.300000	24.200000	27.000000	30.100000	29.500000	26.700000	23.000000	14.000000	7.800000
2483	6.000000	8.800000	13.400000	18.300000	25.200000	25.400000	29.000000	27.600000	24.300000	19.400000	8.700000	3.400000
2484	6.000000	9.200000	13.200000	18.000000	25.100000	25.600000	29.000000	28.000000	23.800000	19.200000	8.800000	3.600000
2485	7.000000	10.100000	13.300000	17.900000	24.800000	25.300000	28.700000	27.200000	23.100000	19.000000	9.200000	4.100000
2486	7.000000	10.400000	13.700000	18.100000	25.000000	25.800000	29.100000	28.500000	25.000000	19.900000	9.200000	4.500000
2487	6.900000	11.700000	14.200000	18.800000	24.500000	26.300000	29.300000	29.100000	25.700000	21.100000	10.400000	3.600000
2488	6.400000	11.800000	14.300000	19.200000	24.700000	26.400000	29.700000	29.200000	26.200000	21.600000	10.400000	3.200000
2489	6.400000	12.000000	14.300000	19.000000	24.900000	26.800000	29.900000	29.300000	26.500000	22.400000	10.600000	3.300000
2490	6.400000	12.000000	14.400000	18.900000	25.000000	26.800000	30.000000	29.200000	26.700000	22.800000	10.600000	3.300000
2491	6.700000	12.000000	14.300000	18.800000	25.000000	26.700000	29.800000	29.300000	26.900000	22.900000	11.400000	3.800000
2492	6.800000	12.000000	14.100000	18.500000	24.900000	26.900000	29.700000	29.300000	26.800000	22.800000	11.800000	4.000000
2493	6.900000	12.000000	14.000000	18.500000	25.100000	26.900000	29.800000	29.300000	26.800000	22.800000	12.300000	4.400000
2494	7.300000	12.100000	14.000000	18.900000	25.000000	27.100000	30.000000	29.500000	27.000000	23.200000	12.700000	5.000000
2495	7.000000	12.100000	15.200000	18.500000	24.500000	27.000000	30.100000	29.500000	27.100000	23.000000	13.000000	6.500000
2496	7.000000	12.000000	15.200000	18.100000	24.100000	26.700000	30.000000	29.500000	27.100000	22.600000	13.200000	6.900000
2497	6.700000	11.800000	15.100000	17.800000	23.800000	26.500000	30.100000	29.600000	27.200000	23.100000	13.100000	6.500000
2521	6.100000	10.000000	14.300000	19.500000	25.100000	25.500000	29.000000	27.400000	23.300000	19.800000	9.600000	2.900000
2522	6.400000	10.400000	14.200000	19.200000	24.900000	25.600000	29.000000	27.600000	23.500000	19.500000	9.400000	2.800000
2523	6.500000	10.800000	14.200000	18.500000	24.200000	25.200000	28.700000	26.800000	22.500000	18.700000	9.200000	3.000000
2524	6.700000	11.200000	14.600000	19.200000	24.500000	25.700000	29.000000	28.500000	24.600000	19.900000	9.500000	3.000000
2525	7.200000	12.000000	14.700000	19.100000	24.600000	26.100000	29.300000	28.900000	25.600000	20.500000	10.100000	4.400000
2526	7.000000	12.200000	14.900000	19.400000	24.800000	26.300000	29.500000	29.100000	26.000000	20.900000	10.200000	4.000000
2527	7.100000	12.200000	14.800000	19.400000	25.000000	26.400000	29.700000	29.200000	26.300000	21.100000	10.500000	4.100000
2528	7.100000	12.200000	14.900000	19.300000	25.100000	26.500000	29.900000	29.200000	26.500000	21.400000	10.700000	4.100000
2529	7.400000	12.300000	14.800000	19.000000	24.900000	26.500000	29.800000	29.200000	26.700000	21.700000	11.500000	4.400000
2530	7.300000	12.200000	14.800000	19.000000	24.900000	26.500000	29.500000	29.200000	26.900000	22.000000	11.900000	4.600000
2531	7.300000	12.100000	14.700000	18.900000	24.900000	26.600000	29.700000	29.300000	26.800000	22.100000	11.900000	4.600000
2532	7.400000	12.200000	14.200000	19.000000	24.700000	26.900000	29.800000	29.400000	27.100000	22.300000	12.000000	4.800000
2533	7.000000	12.400000	14.700000	18.300000	24.300000	26.400000	29.800000	29.300000	26.900000	22.100000	12.000000	5.300000
2534	6.800000	12.100000	14.700000	17.700000	23.600000	26.300000	29.600000	29.200000	26.700000	22.000000	12.000000	5.200000
2535	6.400000	11.900000	14.700000	17.400000	23.200000	26.200000	29.700000	29.400000	27.100000	22.300000	12.100000	5.000000
2559	6.600000	10.400000	14.200000	19.400000	24.900000	25.600000	28.800000	27.200000	22.300000	19.200000	8.800000	2.800000
2560	6.600000	10.400000	14.300000	19.400000	24.400000	25.300000	28.600000	27.000000	22.200000	18.900000	8.800000	2.800000
2561	6.700000	10.700000	14.300000	18.100000	23.000000	25.200000	28.400000	26.500000	21.100000	17.900000	8.900000	2.900000
2562	7.000000	11.100000	14.600000	19.000000	24.100000	25.100000	29.100000	28.000000	23.500000	19.500000	9.200000	2.900000
2563	7.500000	12.100000	14.800000	19.100000	23.600000	25.400000	29.200000	28.500000	24.600000	20.100000	9.900000	4.200000
2564	7.500000	12.400000	15.000000	19.300000	23.800000	25.700000	29.200000	28.800000	25.200000	20.600000	9.900000	4.100000
2565	7.600000	12.400000	14.900000	19.600000	24.100000	25.700000	29.200000	29.000000	25.500000	20.800000	10.300000	4.200000
2566	7.400000	12.400000	14.900000	19.500000	24.100000	25.800000	29.400000	29.000000	25.600000	21.000000	10.700000	4.400000
2567	7.500000	12.600000	14.700000	19.200000	24.100000	25.900000	29.400000	29.000000	25.700000	21.100000	10.800000	4.500000
2568	7.500000	12.500000	14.500000	19.100000	24.100000	25.700000	29.300000	29.000000	25.700000	20.800000	11.200000	4.600000
2569	7.300000	12.400000	14.600000	19.000000	24.100000	25.700000	29.300000	29.200000	25.900000	20.700000	11.100000	4.600000
2570	7.200000	12.200000	14.400000	18.800000	23.900000	25.700000	29.400000	29.200000	25.800000	21.200000	11.200000	4.300000
2571	6.800000	12.300000	14.500000	18.500000	23.500000	25.500000	29.600000	29.300000	25.700000	21.200000	11.100000	4.900000
2572	6.600000	11.800000	14.500000	17.900000	22.900000	25.300000	29.400000	29.100000	25.600000	21.200000	11.100000	4.500000
2573	5.700000	11.000000	14.500000	17.500000	22.800000	25.100000	29.400000	29.300000	26.000000	21.300000	11.100000	4.400000
2597	7.100000	10.600000	14.400000	19.100000	24.900000	25.400000	28.300000	26.600000	21.300000	18.400000	8.800000	2.900000
2598	6.800000	10.600000	14.300000	19.000000	24.000000	25.300000	28.300000	26.700000	21.200000	17.800000	8.500000	2.900000
2599	6.800000	10.600000	14.100000	18.700000	23.000000	24.100000	28.000000	26.200000	20.000000	16.900000	8.700000	2.600000
2600	7.100000	11.100000	14.400000	19.300000	23.800000	24.700000	28.700000	27.500000	22.400000	18.800000	9.000000	2.600000
2601	7.600000	12.100000	15.000000	19.200000	23.600000	24.900000	29.100000	28.100000	23.100000	19.400000	9.700000	4.100000
2602	7.900000	12.500000	15.000000	19.400000	23.600000	25.200000	29.200000	28.500000	23.500000	20.200000	9.800000	4.300000
2603	7.900000	12.600000	15.000000	19.800000	23.800000	25.200000	29.200000	28.700000	24.300000	20.500000	10.000000	4.200000
2604	7.600000	12.500000	15.000000	19.700000	23.900000	25.200000	29.300000	28.800000	24.500000	20.600000	10.100000	4.300000
2605	7.700000	12.600000	14.800000	19.400000	23.800000	25.000000	29.100000	28.900000	24.800000	20.700000	10.700000	4.400000
2606	7.600000	12.600000	14.600000	19.200000	23.800000	24.800000	28.900000	28.900000	25.100000	20.500000	10.900000	4.400000
2607	7.300000	12.300000	14.500000	19.100000	23.800000	24.900000	29.200000	29.100000	25.100000	20.300000	10.900000	4.200000
2608	7.100000	12.300000	14.300000	19.100000	23.800000	25.000000	29.400000	29.500000	25.200000	20.700000	10.800000	4.000000
2609	6.800000	12.100000	14.300000	18.700000	23.400000	24.800000	29.200000	29.400000	25.300000	20.600000	10.700000	4.400000
2610	6.200000	11.600000	14.600000	18.200000	23.000000	24.700000	29.100000	29.300000	25.200000	20.400000	10.700000	4.200000
2611	5.300000	10.700000	14.700000	17.500000	22.600000	24.200000	29.100000	29.200000	25.200000	20.600000	10.700000	3.900000
2612	4.500000	10.400000	14.300000	17.300000	22.500000	24.300000	29.400000	29.500000	25.600000	21.100000	10.500000	3.100000
2636	7.200000	10.900000	14.600000	19.300000	23.900000	25.300000	29.000000	27.400000	21.500000	19.000000	8.700000	2.800000
2637	7.000000	10.900000	14.500000	19.100000	23.700000	25.300000	28.100000	26.700000	20.000000	17.700000	8.500000	2.700000
2638	7.100000	11.400000	15.200000	19.400000	23.900000	25.500000	28.900000	28.100000	22.600000	19.700000	8.800000	2.500000
2639	7.600000	12.500000	15.500000	19.700000	24.100000	25.800000	29.300000	28.800000	23.800000	20.300000	9.500000	4.100000
2640	7.900000	12.500000	15.600000	19.700000	24.200000	26.000000	29.500000	29.200000	24.800000	21.000000	9.700000	4.200000
2641	7.700000	12.500000	15.400000	19.600000	24.300000	25.900000	29.600000	29.500000	25.200000	21.100000	9.900000	4.200000
2642	7.600000	12.500000	15.300000	19.700000	24.300000	25.700000	29.700000	29.500000	25.100000	21.000000	10.000000	4.200000
2643	7.500000	12.600000	15.600000	19.400000	24.300000	25.500000	29.700000	29.400000	25.400000	21.100000	10.200000	4.100000
2644	7.400000	12.500000	15.600000	19.200000	24.200000	25.200000	29.300000	29.100000	25.500000	21.300000	10.300000	4.100000
2645	7.200000	12.500000	15.600000	19.200000	24.200000	25.600000	29.300000	29.100000	25.900000	21.200000	10.500000	4.000000
2646	6.900000	12.300000	15.500000	19.200000	23.900000	25.400000	29.300000	29.500000	25.900000	21.300000	10.400000	3.700000
2647	6.300000	12.000000	15.000000	18.600000	23.400000	24.900000	29.400000	29.600000	25.800000	20.900000	10.300000	3.700000
2648	5.800000	11.400000	15.000000	18.100000	23.000000	24.200000	29.300000	29.400000	25.500000	20.600000	10.200000	3.500000
2649	4.900000	10.500000	14.700000	17.900000	22.900000	24.400000	29.200000	29.400000	25.900000	20.700000	10.200000	3.000000
2650	4.100000	10.100000	14.800000	17.400000	22.800000	24.400000	29.300000	29.500000	26.000000	21.100000	10.100000	2.500000
2676	7.800000	11.500000	15.500000	19.800000	24.200000	25.900000	29.000000	28.300000	23.000000	20.100000	7.300000	3.200000
2677	7.600000	12.200000	15.900000	20.000000	24.300000	26.200000	29.500000	29.000000	23.900000	20.500000	8.700000	3.200000
2678	7.600000	12.200000	16.000000	20.000000	24.400000	26.200000	29.700000	29.300000	24.600000	20.600000	8.800000	3.300000
2679	7.200000	12.200000	15.900000	20.000000	24.400000	26.200000	29.800000	29.300000	25.200000	20.600000	8.600000	3.300000
2680	7.100000	12.100000	15.800000	20.000000	24.400000	25.900000	29.800000	29.300000	25.500000	20.600000	9.000000	3.300000
2681	6.800000	12.300000	15.800000	19.900000	24.200000	25.700000	29.800000	29.300000	25.500000	20.700000	9.300000	3.600000
2682	6.500000	12.100000	15.700000	19.700000	24.200000	25.200000	29.500000	29.200000	25.800000	20.700000	9.200000	3.500000
2683	6.100000	12.100000	15.700000	19.500000	24.100000	25.000000	29.400000	29.300000	26.000000	21.000000	9.300000	3.400000
2684	5.500000	12.000000	15.300000	19.500000	23.900000	25.400000	29.400000	29.400000	25.900000	21.000000	9.000000	3.300000
2685	5.300000	11.600000	15.800000	19.300000	23.400000	24.800000	29.400000	29.600000	25.700000	21.000000	9.300000	2.700000
2686	4.900000	11.300000	15.200000	18.900000	23.000000	23.800000	29.300000	29.500000	25.700000	20.700000	9.500000	2.500000
2687	4.400000	10.500000	15.100000	18.800000	22.900000	23.900000	29.300000	29.500000	25.900000	20.800000	9.600000	2.400000
2688	3.700000	10.100000	15.000000	18.300000	22.800000	24.500000	29.500000	29.400000	26.000000	21.000000	9.200000	1.800000
2715	7.700000	12.500000	15.900000	20.400000	24.600000	26.300000	29.600000	29.000000	24.000000	19.700000	8.400000	3.100000
2716	7.200000	12.400000	16.100000	20.100000	24.600000	26.300000	29.700000	29.200000	24.800000	20.100000	8.400000	3.000000
2717	6.900000	12.200000	16.000000	20.000000	24.400000	26.100000	29.800000	29.200000	25.200000	19.900000	8.300000	2.900000
2718	6.600000	12.100000	15.700000	19.900000	24.400000	25.900000	29.800000	29.300000	25.400000	19.800000	8.700000	2.700000
2719	6.200000	12.300000	16.000000	19.800000	24.500000	25.800000	29.700000	29.300000	25.300000	19.600000	8.800000	3.100000
2720	5.900000	12.300000	15.700000	19.700000	24.400000	24.600000	29.600000	29.300000	25.600000	19.500000	8.700000	3.000000
2721	5.600000	12.200000	15.700000	19.600000	24.200000	24.300000	29.500000	29.100000	25.600000	19.800000	8.700000	2.800000
2722	5.300000	12.000000	15.300000	19.600000	23.900000	24.400000	29.300000	29.200000	25.800000	20.500000	8.500000	2.700000
2723	4.800000	11.700000	15.600000	19.500000	23.500000	24.500000	29.400000	29.200000	25.900000	20.700000	8.500000	2.200000
2724	4.400000	11.200000	15.300000	19.600000	23.100000	24.000000	29.300000	29.200000	25.600000	20.400000	8.700000	2.200000
2725	4.300000	10.700000	15.300000	19.500000	23.300000	24.300000	29.300000	29.300000	25.800000	20.700000	8.800000	1.600000
2756	5.000000	11.700000	15.800000	20.000000	24.700000	25.800000	29.600000	29.200000	24.800000	20.500000	8.800000	2.200000
2757	5.600000	12.100000	16.000000	19.800000	24.700000	25.600000	29.600000	29.200000	24.900000	20.100000	8.700000	2.500000
2758	5.500000	12.200000	15.900000	19.800000	24.800000	24.800000	29.600000	29.200000	25.300000	19.800000	8.600000	2.400000
2759	5.300000	12.100000	15.800000	19.700000	24.700000	24.600000	29.600000	29.200000	25.600000	19.800000	8.500000	2.400000
2760	5.100000	12.000000	15.500000	19.900000	24.400000	24.600000	29.200000	29.200000	25.800000	20.300000	8.500000	2.200000
2761	4.600000	11.700000	15.900000	20.000000	23.800000	24.400000	29.200000	29.200000	25.800000	20.400000	8.300000	1.900000
2762	4.200000	11.300000	15.500000	19.900000	23.500000	24.000000	29.000000	29.100000	25.500000	20.500000	8.400000	1.600000
2763	3.800000	10.700000	15.600000	19.400000	23.300000	24.200000	29.100000	29.200000	25.700000	20.600000	8.400000	1.300000
2795	5.100000	11.700000	16.400000	19.400000	24.600000	25.800000	29.600000	29.100000	24.600000	20.100000	8.700000	2.000000
2796	5.100000	11.600000	16.400000	19.500000	24.500000	25.300000	29.500000	29.100000	24.900000	20.100000	8.500000	1.900000
2797	4.700000	11.400000	15.900000	19.500000	24.300000	25.000000	29.400000	29.300000	25.000000	20.200000	8.400000	2.000000
2798	4.600000	11.100000	16.000000	19.500000	24.000000	25.000000	29.000000	29.300000	25.100000	20.400000	8.300000	1.900000
2799	4.100000	11.100000	16.100000	19.800000	23.500000	24.700000	28.900000	29.300000	25.300000	20.500000	8.300000	1.500000
2834	3.500000	10.000000	16.000000	19.000000	23.800000	25.200000	29.200000	29.100000	24.300000	19.800000	8.300000	0.900000
2835	3.300000	9.800000	16.100000	18.800000	23.700000	25.000000	29.100000	29.000000	24.400000	19.900000	8.200000	1.200000
2836	3.200000	9.800000	16.200000	19.200000	23.600000	24.800000	28.900000	29.100000	24.700000	19.900000	8.100000	1.300000
2837	3.000000	9.500000	15.600000	19.300000	23.400000	24.200000	28.900000	29.000000	24.800000	20.200000	7.700000	0.900000
2872	2.000000	8.400000	15.000000	18.200000	23.500000	25.200000	29.200000	28.900000	24.200000	19.400000	7.700000	0.600000
2873	1.900000	8.300000	15.200000	18.300000	23.400000	24.900000	28.900000	28.800000	24.000000	19.300000	7.700000	0.700000
2874	2.000000	8.300000	15.600000	18.700000	23.200000	24.700000	28.800000	28.800000	24.500000	19.400000	7.600000	0.700000
2875	2.300000	8.400000	15.200000	19.100000	23.400000	24.000000	28.800000	28.900000	24.800000	19.400000	7.600000	0.800000
2911	1.500000	7.700000	14.800000	17.900000	23.000000	24.800000	28.600000	28.500000	24.000000	18.800000	7.000000	0.400000
