# Supplementary material for: Assessing ecosystem service provision under climate change to support conservation and development planning in Myanmar
Source: PLoS One. 2017 Sep 21;12(9):e0184951. doi: 10.1371/journal.pone.0184951 (PMC5608473; doi:10.1371/journal.pone.0184951)
Supplement: S4 Data — (ZIP) [file pone.0184951.s006.zip › Myanmar_climate_data_75th_percentile/erosivity_rcp85_2040s_75pct_my.tif.aux.xml]

<PAMDataset>
  <PAMRasterBand band="1">
    <Metadata>
      <MDI key="STATISTICS_MINIMUM">146.92999815345</MDI>
      <MDI key="STATISTICS_MAXIMUM">1859.6899689853</MDI>
      <MDI key="STATISTICS_MEAN">902.84028958135</MDI>
      <MDI key="STATISTICS_STDDEV">285.86415086184</MDI>
      <MDI key="STATISTICS_SKIPFACTORX">1</MDI>
      <MDI key="STATISTICS_SKIPFACTORY">1</MDI>
      <MDI key="STATISTICS_EXCLUDEDVALUES"></MDI>
      <MDI key="STATISTICS_COVARIANCES">81718.3127479618</MDI>
    </Metadata>
  </PAMRasterBand>
</PAMDataset>
