# Supplementary material for: Assessing ecosystem service provision under climate change to support conservation and development planning in Myanmar
Source: PLoS One. 2017 Sep 21;12(9):e0184951. doi: 10.1371/journal.pone.0184951 (PMC5608473; doi:10.1371/journal.pone.0184951)
Supplement: S4 Data — (ZIP) [file pone.0184951.s006.zip › Myanmar_climate_data_75th_percentile/erosivity_rcp85_2040s_75pct_my.tif.xml]

<?xml version="1.0" encoding="UTF-8"?>
<metadata xml:lang="en"><Esri><CreaDate>20170405</CreaDate><CreaTime>12102100</CreaTime><ArcGISFormat>1.0</ArcGISFormat><ArcGISstyle>FGDC CSDGM Metadata</ArcGISstyle><SyncOnce>TRUE</SyncOnce><DataProperties><lineage><Process ToolSource="c:\program files (x86)\arcgis\desktop10.2\ArcToolbox\Toolboxes\Spatial Analyst Tools.tbx\RasterCalculator" Date="20160212" Time="222624">RasterCalculator "38.5 + (0.35 * "climate_change_rcp_precip\precip_annual_rcp85_2040s_75pct_my.tif")" D:\Stacie\Myanmar\data\ClimateChange_precip_Columbia\NEX-GDDP_Myanmar\climate_change_data_processing\erosivity_rcp85_2040s_75pct_my.tif</Process></lineage><itemProps><itemLocation><linkage Sync="TRUE">file://\\BIO-GCD-SWOLNY\G$\Myanmar\Myanmar_data_04_2016\Myanmar_climate_data\Myanmar_climate_data_75th_percentile\erosivity_rcp85_2040s_75pct_my.tif</linkage><protocol Sync="TRUE">Local Area Network</protocol></itemLocation></itemProps><copyHistory><copy source="G:\Myanmar\Myanmar_data_04_2016\Myanmar_climate_data\Sediment\erosivity_rcp85_2040s_75pct_my.tif" dest="\\BIO-GCD-SWOLNY\G$\Myanmar\Myanmar_data_04_2016\Myanmar_climate_data\Myanmar_climate_data_75th_percentile\erosivity_rcp85_2040s_75pct_my.tif" date="20170405" time="12102100"></copy></copyHistory></DataProperties></Esri></metadata>
